# Supplementary material for: Mobile genetic element proliferation and gene inactivation impact over the genome structure and metabolic capabilities of Sodalis glossinidius, the secondary endosymbiont of tsetse flies
Source: BMC Genomics. 2010 Jul 22;11:449. doi: 10.1186/1471-2164-11-449 (PMC3091646; doi:10.1186/1471-2164-11-449)
Supplement: Additional file 1 — Results of the functional re-annotation process in EMBL format. "locus_tag" qualifier were assigned differentially for genes (original annotation) and pseudogenes (ps_SGL0001-ps_SGL1501). Additional qualifiers incorporated to each CDS to improve functional assignment were "EC_number", "GO", "class" and "colour" following functional classification scheme of Additional File 2 and Figure 1 respectively, "db_xref" (interpro/UniProt/TrEMBL domains), "note", "orthologs" (based on FASTA searches), "primary_name", "product", "pseudo" (assigned to the 1501 pseudogenes) and "status". The file can be directly viewed with Artemis software release 10 (Carver et-al 2008). Homology with PFAM domains for each CDS (genes and pseudogenes) are also incorporated as additional "misc_feature" key. "repeat_unit" key represents the coordinates of the different families of IS elements characterized. [file 1471-2164-11-449-S1.EMBL]

FT   CDS             1..1395
FT                   /EC_number="MF_00377"
FT                   /class="2.2.3"
FT                   /colour=2
FT                   /db_xref="GOA:Q2NX49"
FT                   /db_xref="InterPro:IPR001957"
FT                   /db_xref="InterPro:IPR003593"
FT                   /db_xref="InterPro:IPR013159"
FT                   /db_xref="InterPro:IPR013317"
FT                   /db_xref="UniProtKB/TrEMBL:Q2NX49"
FT                   /db_xref="EC:MF_00377"
FT                   /locus_tag="SG0001"
FT                   /ortholog="GeneDB_smarcescens:SMA4151"
FT                   /ortholog="GeneDB_ypestis:YPO4097"
FT                   /ortholog="GeneDB_yenterocolitica:YE4173"
FT                   /ortholog="GeneDB_ecarotovora_atroseptica:ECA4441"
FT                   /ortholog="GeneDB_sbongori:SBG3395"
FT                   /ortholog="GeneDB_senteritidisPT4:SEN3655"
FT                   /ortholog="GeneDB_styphi:STY3940"
FT                   /ortholog="GeneDB_styphimuriumDT104:SDT3820"
FT                   /ortholog="GeneDB_bbronchiseptica:BB4989"
FT                   /ortholog="GeneDB_bparapertussis:BPP4401"
FT                   /ortholog="GeneDB_bpertussis:BP0491"
FT                   /ortholog="GeneDB_bavium:BAV3412"
FT                   /ortholog="GeneDB_bcenocepacia:CAL0423"
FT                   /ortholog="GeneDB_bpseudomallei:BPSL0075"
FT                   /ortholog="GeneDB_nmeningitidis_serogroupC_strainFAM18:NM
FT                   C0320"
FT                   /ortholog="GeneDB_nmeningitidis_serogroupA_strainZ2491:NM
FT                   A0552"
FT                   /ortholog="GeneDB_cdifficile:CD0001"
FT                   /ortholog="GeneDB_saureusMSSA476:SAS0001"
FT                   /ortholog="GeneDB_saureusMRSA252:SAR0001"
FT                   /ortholog="GeneDB_cabortusS26.3:CAB358"
FT                   /ortholog="GeneDB_bfragilisNCTC9343:BF3617"
FT                   /ortholog="GeneDB_spyogenes:SpyM50001"
FT                   /ortholog="GeneDB_ctrachomtisL2:CTL0527"
FT                   /ortholog="GeneDB_cjejuni:Cj0001"
FT                   /primary_name="dnaA"
FT                   /product="Chromosomal replication initiator protein dnaA"
FT                   /status=" ; evidence=IEA; db_xref=smarcescens:SMA4151;
FT                   date=20071121; method=automatic:HAMAP"
FT                   /status="level=2; evidence=IEA; ; date=20071121;
FT                   method=automatic:hamap"
FT   misc_feature    385..1041
FT                   /colour=9
FT                   /domain="HMMPfam:PF00308;Bac_DnaA;6e-150;codon 129-347"
FT                   /id="SG0001"
FT                   /label=HMMPfam
FT                   /note="HMMPfam hit to PF00308, Bac_DnaA, score 6e-150"
FT   misc_feature    1114..1323
FT                   /colour=9
FT                   /domain="HMMPfam:PF08299;Bac_DnaA_C;2.5e-48;codon 372-441"
FT                   /id="SG0001"
FT                   /label=HMMPfam
FT                   /note="HMMPfam hit to PF08299, Bac_DnaA_C, score 2.5e-48"
FT   CDS             1398..2498
FT                   /EC_number="2.7.7.7"
FT                   /class="2.2.3"
FT                   /colour=2
FT                   /db_xref="GOA:Q2NX48"
FT                   /db_xref="InterPro:IPR001001"
FT                   /db_xref="UniProtKB/TrEMBL:Q2NX48"
FT                   /db_xref="EC:2.7.7.7"
FT                   /locus_tag="SG0002"
FT                   /ortholog="GeneDB_smarcescens:SMA4152"
FT                   /ortholog="GeneDB_ypestis:YPO4096"
FT                   /ortholog="GeneDB_yenterocolitica:YE4172"
FT                   /ortholog="GeneDB_styphimuriumDT104:SDT3819"
FT                   /ortholog="GeneDB_styphi:STY3941"
FT                   /ortholog="GeneDB_senteritidisPT4:SEN3654"
FT                   /ortholog="GeneDB_sbongori:SBG3394"
FT                   /ortholog="GeneDB_ecarotovora_atroseptica:ECA4440"
FT                   /ortholog="GeneDB_bparapertussis:BPP4400"
FT                   /ortholog="GeneDB_bpseudomallei:BPSL0074"
FT                   /ortholog="GeneDB_bbronchiseptica:BB4988"
FT                   /ortholog="GeneDB_bpertussis:BP0490"
FT                   /ortholog="GeneDB_bcenocepacia:CAL0422"
FT                   /ortholog="GeneDB_bavium:BAV3411"
FT                   /ortholog="GeneDB_nmeningitidis_serogroupA_strainZ2491:NM
FT                   A0553"
FT                   /ortholog="GeneDB_nmeningitidis_serogroupC_strainFAM18:NM
FT                   C0321"
FT                   /ortholog="GeneDB_cabortusS26.3:CAB431"
FT                   /ortholog="GeneDB_ctrachomtisL2:CTL0331"
FT                   /ortholog="GeneDB_mbovis:Mb0002"
FT                   /ortholog="GeneDB_mtuberculosis:Rv0002"
FT                   /primary_name="dnaN"
FT                   /product="DNA polymerase III beta-subunit"
FT                   /status=" ; evidence=IEA; db_xref=smarcescens:SMA4152;
FT                   date=20071121; method=automatic:reciprocal fasta"
FT   misc_feature    1398..1757
FT                   /colour=9
FT                   /domain="HMMPfam:PF00712;DNA_pol3_beta;8.3e-63;codon
FT                   1-120"
FT                   /id="SG0002"
FT                   /label=HMMPfam
FT                   /note="HMMPfam hit to PF00712, DNA_pol3_beta, score
FT                   8.3e-63"
FT   misc_feature    1782..2126
FT                   /colour=9
FT                   /domain="HMMPfam:PF02767;DNA_pol3_beta_2;6.1e-70;codon
FT                   129-243"
FT                   /id="SG0002"
FT                   /label=HMMPfam
FT                   /note="HMMPfam hit to PF02767, DNA_pol3_beta_2, score
FT                   6.1e-70"
FT   misc_feature    2130..2492
FT                   /colour=9
FT                   /domain="HMMPfam:PF02768;DNA_pol3_beta_3;9.4e-61;codon
FT                   245-365"
FT                   /id="SG0002"
FT                   /label=HMMPfam
FT                   /note="HMMPfam hit to PF02768, DNA_pol3_beta_3, score
FT                   9.4e-61"
FT   CDS             2525..3619
FT                   /EC_number="MF_00365"
FT                   /class="2.2.3"
FT                   /colour=2
FT                   /db_xref="GOA:Q2NX47"
FT                   /db_xref="InterPro:IPR001238"
FT                   /db_xref="InterPro:IPR003395"
FT                   /db_xref="UniProtKB/Swiss-Prot:Q2NX47"
FT                   /db_xref="EC:MF_00365"
FT                   /locus_tag="SG0003"
FT                   /ortholog="GeneDB_smarcescens:SMA4153"
FT                   /ortholog="GeneDB_ypestis:YPO4095"
FT                   /ortholog="GeneDB_yenterocolitica:YE4171"
FT                   /ortholog="GeneDB_ecarotovora_atroseptica:ECA4439"
FT                   /ortholog="GeneDB_styphi:STY3942"
FT                   /ortholog="GeneDB_styphimuriumDT104:SDT3818"
FT                   /ortholog="GeneDB_senteritidisPT4:SEN3653"
FT                   /ortholog="GeneDB_sbongori:SBG3393"
FT                   /primary_name="recF"
FT                   /product="DNA replication and repair protein recF"
FT                   /status=" ; evidence=IEA; db_xref=smarcescens:SMA4153;
FT                   date=20071121; method=automatic:HAMAP"
FT                   /status="level=2; evidence=IEA; ; date=20071121;
FT                   method=automatic:hamap"
FT   misc_feature    2528..3601
FT                   /colour=9
FT                   /domain="HMMPfam:PF02463;SMC_N;5.3e-47;codon 2-359"
FT                   /id="SG0003"
FT                   /label=HMMPfam
FT                   /note="HMMPfam hit to PF02463, SMC_N, score 5.3e-47"
FT   CDS             3638..6052
FT                   /EC_number="5.99.1.3"
FT                   /class="2.2.3"
FT                   /colour=2
FT                   /db_xref="GOA:Q2NX46"
FT                   /db_xref="InterPro:IPR001241"
FT                   /db_xref="InterPro:IPR002288"
FT                   /db_xref="InterPro:IPR003594"
FT                   /db_xref="InterPro:IPR006171"
FT                   /db_xref="InterPro:IPR011557"
FT                   /db_xref="InterPro:IPR011558"
FT                   /db_xref="InterPro:IPR013506"
FT                   /db_xref="InterPro:IPR013759"
FT                   /db_xref="UniProtKB/TrEMBL:Q2NX46"
FT                   /db_xref="EC:5.99.1.3"
FT                   /locus_tag="SG0004"
FT                   /ortholog="GeneDB_ypestis:YPO4094"
FT                   /ortholog="GeneDB_smarcescens:SMA4154"
FT                   /ortholog="GeneDB_yenterocolitica:YE4170"
FT                   /ortholog="GeneDB_styphi:STY3943"
FT                   /ortholog="GeneDB_styphimuriumDT104:SDT3817"
FT                   /ortholog="GeneDB_senteritidisPT4:SEN3652"
FT                   /ortholog="GeneDB_sbongori:SBG3392"
FT                   /ortholog="GeneDB_ecarotovora_atroseptica:ECA4438"
FT                   /ortholog="GeneDB_bpseudomallei:BPSL0073"
FT                   /ortholog="GeneDB_bavium:BAV3410"
FT                   /ortholog="GeneDB_bbronchiseptica:BB4987"
FT                   /ortholog="GeneDB_bparapertussis:BPP4399"
FT                   /ortholog="GeneDB_bpertussis:BP0489"
FT                   /ortholog="GeneDB_bcenocepacia:CAL0421"
FT                   /ortholog="GeneDB_nmeningitidis_serogroupC_strainFAM18:NM
FT                   C0204"
FT                   /ortholog="GeneDB_nmeningitidis_serogroupA_strainZ2491:NM
FT                   A0056"
FT                   /ortholog="GeneDB_cjejuni:Cj0003"
FT                   /ortholog="GeneDB_cabortusS26.3:CAB493"
FT                   /ortholog="GeneDB_ctrachomtisL2:CTL0442"
FT                   /primary_name="gyrB"
FT                   /product="DNA gyrase subunit B"
FT                   /status=" ; evidence=IEA; db_xref=ypestis:YPO4094;
FT                   date=20071121; method=automatic:reciprocal fasta"
FT   misc_feature    3728..4159
FT                   /colour=9
FT                   /domain="HMMPfam:PF02518;HATPase_c;5e-34;codon 31-174"
FT                   /id="SG0004"
FT                   /label=HMMPfam
FT                   /note="HMMPfam hit to PF02518, HATPase_c, score 5e-34"
FT   misc_feature    4298..4810
FT                   /colour=9
FT                   /domain="HMMPfam:PF00204;DNA_gyraseB;4e-93;codon 221-391"
FT                   /id="SG0004"
FT                   /label=HMMPfam
FT                   /note="HMMPfam hit to PF00204, DNA_gyraseB, score 4e-93"
FT   misc_feature    4889..5212
FT                   /colour=9
FT                   /domain="HMMPfam:PF01751;Toprim;8e-07;codon 418-525"
FT                   /id="SG0004"
FT                   /label=HMMPfam
FT                   /note="HMMPfam hit to PF01751, Toprim, score 8e-07"
FT   misc_feature    5816..6016
FT                   /colour=9
FT                   /domain="HMMPfam:PF00986;DNA_gyraseB_C;5.9e-46;codon
FT                   727-793"
FT                   /id="SG0004"
FT                   /label=HMMPfam
FT                   /note="HMMPfam hit to PF00986, DNA_gyraseB_C, score
FT                   5.9e-46"
FT   CDS             join(6376..6420,6426..6719,6721..7179)
FT                   /class="7.0.0"
FT                   /colour=13
FT                   /locus_tag="ps_SGL0001"
FT                   /ortholog="GeneDB_ecarotovora_atroseptica:ECA4428"
FT                   /ortholog="GeneDB_yenterocolitica:YE4169"
FT                   /ortholog="GeneDB_ypestis:YPO4093"
FT                   /ortholog="GeneDB_smarcescens:SMA4155"
FT                   /ortholog="GeneDB_senteritidisPT4:SEN3648"
FT                   /ortholog="GeneDB_styphimuriumDT104:SDT3813"
FT                   /ortholog="GeneDB_styphi:STY3947"
FT                   /ortholog="GeneDB_sbongori:SBG3391"
FT                   /ortholog="GeneDB_spyogenes:SpyM51351"
FT                   /ortholog="GeneDB_cdifficile:CD2359"
FT                   /ortholog="GeneDB_bfragilisNCTC9343:BF0163"
FT                   /ortholog="GeneDB_saureusMSSA476:SAS1271"
FT                   /ortholog="GeneDB_saureusMRSA252:SAR1341"
FT                   /product="putative haloacid dehalogenase-like hydrolase"
FT                   /status=" ; evidence=IEA;
FT                   db_xref=ecarotovora_atroseptica:ECA4428; date=20071121;
FT                   method=automatic:reciprocal fasta"
FT                   /pseudo
FT   misc_feature    join(6388..6420,6426..6719,6721..7158)
FT                   /colour=9
FT                   /domain="HMMPfam:PF08282;Hydrolase_3;3.9e-75;codon 5-259"
FT                   /id="ps_SGL0001"
FT                   /label=HMMPfam
FT                   /note="HMMPfam hit to PF08282, Hydrolase_3, score 3.9e-75"
FT   CDS             7385..7927
FT                   /colour=9
FT                   /db_xref="GOA:Q2NX45"
FT                   /db_xref="InterPro:IPR000524"
FT                   /db_xref="InterPro:IPR011711"
FT                   /db_xref="InterPro:IPR011991"
FT                   /db_xref="UniProtKB/TrEMBL:Q2NX45"
FT                   /locus_tag="SG0005"
FT                   /product="putative galactonate operon transcriptional
FT                   repressor"
FT                   /status=" ; evidence=IEA;
FT                   db_xref=ecarotovora_atroseptica:ECA4419; date=20071121;
FT                   method=automatic:top fasta hit"
FT                   /class="6.1.1"
FT   misc_feature    7385..8085
FT                   /label=Ancestral_Gene
FT                   /note="Putative ancestral gene include SG0005 (77,43% of
FT                   ancestral gene)"
FT   misc_feature    7406..7597
FT                   /colour=9
FT                   /domain="HMMPfam:PF00392;GntR;2.6e-18;codon 8-71"
FT                   /id="SG0005"
FT                   /label=HMMPfam
FT                   /note="HMMPfam hit to PF00392, GntR, score 2.6e-18"
FT   misc_feature    7682..7873
FT                   /colour=9
FT                   /domain="HMMPfam:PF07729;FCD;4.8e-21;codon 100-163"
FT                   /id="SG0005"
FT                   /label=HMMPfam
FT                   /note="HMMPfam hit to PF07729, FCD, score 4.8e-21"
FT   misc_feature    join(7944..8033,8038..8058)
FT                   /colour=9
FT                   /domain="HMMPfam:PF07729;FCD;3.1e-08;codon 5-41"
FT                   /id="SG0005"
FT                   /label=HMMPfam
FT                   /note="HMMPfam hit to PF07729, FCD, score 3.1e-08"
FT   CDS             join(8097..8213,8215..8316,8321..8608,8611..8955)
FT                   /EC_number="2.7.1.58"
FT                   /class="3.4.3"
FT                   /colour=6
FT                   /db_xref="EC:2.7.1.58"
FT                   /locus_tag="ps_SGL0002"
FT                   /ortholog="GeneDB_ecarotovora_atroseptica:ECA4418"
FT                   /ortholog="GeneDB_senteritidisPT4:SEN3646"
FT                   /ortholog="GeneDB_styphimuriumDT104:SDT3811"
FT                   /ortholog="GeneDB_bcenocepacia:CAL3408"
FT                   /ortholog="GeneDB_bpseudomallei:BPSL2971"
FT                   /primary_name="dgoK"
FT                   /product="2-dehydro-3-deoxygalactonokinase"
FT                   /status=" ; evidence=IEA;
FT                   db_xref=ecarotovora_atroseptica:ECA4418; date=20071121;
FT                   method=automatic:reciprocal fasta"
FT                   /pseudo
FT   misc_feature    join(8109..8213,8215..8316,8321..8608,8611..8949)
FT                   /colour=9
FT                   /domain="HMMPfam:PF05035;DGOK;1.4e-89;codon 5-282"
FT                   /id="ps_SGL0002"
FT                   /label=HMMPfam
FT                   /note="HMMPfam hit to PF05035, DGOK, score 1.4e-89"
FT   CDS             join(8975..9472,9477..9530)
FT                   /EC_number="4.1.2.21"
FT                   /class="3.4.3"
FT                   /colour=6
FT                   /db_xref="EC:4.1.2.21"
FT                   /locus_tag="ps_SGL0003"
FT                   /ortholog="GeneDB_ecarotovora_atroseptica:ECA4417"
FT                   /ortholog="GeneDB_styphimuriumDT104:SDT3810"
FT                   /ortholog="GeneDB_senteritidisPT4:SEN3645"
FT                   /ortholog="GeneDB_bpseudomallei:BPSL2970"
FT                   /ortholog="GeneDB_spyogenes:SpyM51336"
FT                   /primary_name="dgoA"
FT                   /product="DgoA protein [includes:
FT                   2-dehydro-3-deoxyphosphogalactonate aldolase; galactonate
FT                   dehydratase]"
FT                   /status=" ; evidence=IEA;
FT                   db_xref=ecarotovora_atroseptica:ECA4417; date=20071121;
FT                   method=automatic:reciprocal fasta"
FT                   /pseudo
FT   misc_feature    join(8975..9472,9477..9509)
FT                   /colour=9
FT                   /domain="HMMPfam:PF01081;Aldolase;2.1e-07;codon 1-177"
FT                   /id="ps_SGL0003"
FT                   /label=HMMPfam
FT                   /note="HMMPfam hit to PF01081, Aldolase, score 2.1e-07"
FT   CDS             join(9789..10094,10099..10320)
FT                   /colour=10
FT                   /locus_tag="ps_SGL0004"
FT                   /product="putative conserved hypothetical protein"
FT                   /status=" ; evidence=IEA;
FT                   db_xref=ecarotovora_atroseptica:ECA0805; date=20071121;
FT                   method=automatic:top fasta hit"
FT                   /pseudo
FT                   /class="0.0.2"
FT   misc_feature    join(9789..10094,10099..10197)
FT                   /colour=9
FT                   /domain="HMMPfam:PF04754;Transposase_31;4.5e-41;codon
FT                   1-135"
FT                   /id="ps_SGL0004"
FT                   /label=HMMPfam
FT                   /note="HMMPfam hit to PF04754, Transposase_31, score
FT                   4.5e-41"
FT   CDS             complement(10538..11701)
FT                   /colour=0
FT                   /db_xref="GOA:Q2NX44"
FT                   /db_xref="InterPro:IPR002047"
FT                   /db_xref="InterPro:IPR009483"
FT                   /db_xref="UniProtKB/TrEMBL:Q2NX44"
FT                   /locus_tag="SG0006"
FT                   /product="putative pathogenicity island 1 effector
FT                   protein"
FT                   /status=" ; evidence=IEA; db_xref=sbongori:SBG2503;
FT                   date=20071121; method=automatic:top fasta hit"
FT                   /class="5.1.5"
FT                   /note="HMMPfam hit to PF06511, IpaD, score 4.5e-18; This
FT                   family consists of several invasion plasmid antigen IpaD
FT                   proteins. Entry of Shigella flexneri into epithelial cells
FT                   and lysis of the phagosome involve the IpaB, IpaC, and
FT                   IpaD proteins, which are secreted by type III secretion
FT                   machinery."
FT   misc_feature    complement(10547..10753)
FT                   /colour=9
FT                   /domain="HMMPfam:PF06511;IpaD;4.5e-18;codon 317-385"
FT                   /id="SG0006"
FT                   /label=HMMPfam
FT                   /note="HMMPfam hit to PF06511, IpaD, score 4.5e-18"
FT   misc_feature    complement(10904..11140)
FT                   /colour=9
FT                   /domain="HMMPfam:PF06511;IpaD;8.1e-09;codon 188-266"
FT                   /id="SG0006"
FT                   /label=HMMPfam
FT                   /note="HMMPfam hit to PF06511, IpaD, score 8.1e-09"
FT   CDS             join(12421..12579,12582..12797,13846..13893,14058..14762)
FT                   /colour=6
FT                   /locus_tag="ps_SGL0005"
FT                   /product="putative DgoA protein [includes:
FT                   2-dehydro-3-deoxyphosphogalactonate aldolase; galactonate
FT                   dehydratase]"
FT                   /status=" ; evidence=IEA;
FT                   db_xref=ecarotovora_atroseptica:ECA4416; date=20071121;
FT                   method=automatic:top fasta hit"
FT                   /pseudo
FT                   /class="3.4.3"
FT                   /note="disrupted by IS insertion"
FT   misc_feature    join(12421..12579,12582..12722)
FT                   /colour=9
FT                   /domain="HMMPfam:PF02746;MR_MLE_N;3.8e-35;codon 1-100"
FT                   /id="ps_SGL0005"
FT                   /label=HMMPfam
FT                   /note="HMMPfam hit to PF02746, MR_MLE_N, score 3.8e-35"
FT   repeat_unit     12798..13840
FT                   /rpt_family="ISSgl1complete"
FT                   /rpt_type=Insertion_Sequence
FT   CDS             12873..13439
FT                   /db_xref="UniProtKB/TrEMBL:Q2NX43"
FT                   /locus_tag="SG0007"
FT                   /class="5.1.4"
FT                   /colour=12
FT                   /product="putative transposase"
FT   misc_feature    12873..13782
FT                   /label=Ancestral_Gene
FT                   /note="Putative ancestral gene include SG0007 (62,27% of
FT                   ancestral gene)"
FT   misc_feature    14106..14321
FT                   /colour=9
FT                   /domain="HMMPfam:PF01188;MR_MLE;8.5e-16;codon 17-88"
FT                   /id="ps_SGL0005"
FT                   /label=HMMPfam
FT                   /note="HMMPfam hit to PF01188, MR_MLE, score 8.5e-16"
FT   CDS             join(14817..15026,15031..15258,15260..15430,15433..15837,15840..15899,15902..15997)
FT                   /class="1.5.3"
FT                   /colour=3
FT                   /locus_tag="ps_SGL0006"
FT                   /ortholog="GeneDB_ecarotovora_atroseptica:ECA4415"
FT                   /ortholog="GeneDB_styphimuriumDT104:SDT3808"
FT                   /ortholog="GeneDB_senteritidisPT4:SEN3643"
FT                   /ortholog="GeneDB_bcenocepacia:CAM0427"
FT                   /ortholog="GeneDB_bpseudomallei:BPSS0342"
FT                   /ortholog="GeneDB_twhipplei:TW667"
FT                   /primary_name="dgoT"
FT                   /product="putative D-galactonate transporter"
FT                   /status=" ; evidence=IEA;
FT                   db_xref=ecarotovora_atroseptica:ECA4415; date=20071121;
FT                   method=automatic:reciprocal fasta"
FT                   /pseudo
FT   misc_feature    join(14865..15026,15031..15258,15260..15430,15433..15837,15840..15899,15902..15991)
FT                   /colour=9
FT                   /domain="HMMPfam:PF07690;MFS_1;2.1e-42;codon 17-388"
FT                   /id="ps_SGL0006"
FT                   /label=HMMPfam
FT                   /note="HMMPfam hit to PF07690, MFS_1, score 2.1e-42"
FT   CDS             complement(16287..16445)
FT                   /locus_tag="ps_SGL0007c"
FT                   /pseudo
FT                   /product="Putative ankyrin repeat domain protein"
FT                   /class="7.0.0"
FT                   /colour=13
FT                   /note="HMMPfam hit to PF00023, Ank, score 2.2; There's no
FT                   clear separation between noise and signal on the HMM
FT                   search Ankyrin repeats generally consist of a beta, alpha,
FT                   alpha, beta order of secondary structures. The repeats
FT                   associate to form a higher order structure. The ankyrin
FT                   repeat is one of the most common protein-protein
FT                   interaction motifs in nature"
FT   misc_feature    complement(16287..16352)
FT                   /colour=9
FT                   /domain="HMMPfam:PF00023;Ank;2.2;codon 32-53"
FT                   /id="ps_SGL0007c"
FT                   /label=HMMPfam
FT                   /note="HMMPfam hit to PF00023, Ank, score 2.2"
FT   misc_feature    complement(16353..16445)
FT                   /colour=9
FT                   /domain="HMMPfam:PF00023;Ank;0.00031;codon 1-31"
FT                   /id="ps_SGL0007c"
FT                   /label=HMMPfam
FT                   /note="HMMPfam hit to PF00023, Ank, score 0.00031"
FT   CDS             complement(join(17540..17638,17643..17789))
FT                   /colour=3
FT                   /locus_tag="ps_SGL0008c"
FT                   /product="putative lipoprotein"
FT                   /status=" ; evidence=IEA; db_xref=smarcescens:SMA4160;
FT                   date=20071121; method=automatic:top fasta hit"
FT                   /pseudo
FT                   /class="4.1.0"
FT                   /note="HMMPfam hit to PF07119, DUF1375, score 1.2e-32;
FT                   This family consists of several hypothetical, putative
FT                   lipoproteins of around 80 residues in length. Members of
FT                   this family seem to be specific to the Class
FT                   Gammaproteobacteria. The function of this family is
FT                   unknown."
FT   misc_feature    complement(join(17555..17638,17643..17783))
FT                   /colour=9
FT                   /domain="HMMPfam:PF07119;DUF1375;1.2e-32;codon 3-77"
FT                   /id="ps_SGL0008c"
FT                   /label=HMMPfam
FT                   /note="HMMPfam hit to PF07119, DUF1375, score 1.2e-32"
FT   CDS             18087..18500
FT                   /class="1.6.1"
FT                   /colour=0
FT                   /db_xref="InterPro:IPR002068"
FT                   /db_xref="UniProtKB/TrEMBL:Q2NX42"
FT                   /locus_tag="SG0008"
FT                   /ortholog="GeneDB_ecarotovora_atroseptica:ECA4403"
FT                   /ortholog="GeneDB_smarcescens:SMA4161"
FT                   /ortholog="GeneDB_sbongori:SBG3370"
FT                   /ortholog="GeneDB_styphimuriumDT104:SDT3790"
FT                   /ortholog="GeneDB_styphi:STY3969"
FT                   /ortholog="GeneDB_senteritidisPT4:SEN3625"
FT                   /ortholog="GeneDB_ypestis:YPO4085"
FT                   /ortholog="GeneDB_yenterocolitica:YE4164"
FT                   /ortholog="GeneDB_rleguminosarum:RL120342"
FT                   /primary_name="ibpA"
FT                   /product="heat shock protein A"
FT                   /status=" ; evidence=IEA;
FT                   db_xref=ecarotovora_atroseptica:ECA4403; date=20071121;
FT                   method=automatic:reciprocal fasta"
FT   misc_feature    18201..18497
FT                   /colour=9
FT                   /domain="HMMPfam:PF00011;HSP20;1.1e-23;codon 39-137"
FT                   /id="SG0008"
FT                   /label=HMMPfam
FT                   /note="HMMPfam hit to PF00011, HSP20, score 1.1e-23"
FT   CDS             18609..19034
FT                   /class="1.6.1"
FT                   /colour=0
FT                   /locus_tag="ps_SGL0009"
FT                   /ortholog="GeneDB_ecarotovora_atroseptica:ECA4402"
FT                   /ortholog="GeneDB_yenterocolitica:YE4163"
FT                   /ortholog="GeneDB_smarcescens:SMA4162"
FT                   /ortholog="GeneDB_ypestis:YPO4084"
FT                   /ortholog="GeneDB_sbongori:SBG3369"
FT                   /ortholog="GeneDB_senteritidisPT4:SEN3624"
FT                   /ortholog="GeneDB_styphimuriumDT104:SDT3789"
FT                   /ortholog="GeneDB_styphi:STY3970"
FT                   /primary_name="ibpB"
FT                   /product="heat shock protein B"
FT                   /status=" ; evidence=IEA;
FT                   db_xref=ecarotovora_atroseptica:ECA4402; date=20071121;
FT                   method=automatic:reciprocal fasta"
FT                   /pseudo
FT   misc_feature    18711..19007
FT                   /colour=9
FT                   /domain="HMMPfam:PF00011;HSP20;9.7e-14;codon 35-133"
FT                   /id="ps_SGL0009"
FT                   /label=HMMPfam
FT                   /note="HMMPfam hit to PF00011, HSP20, score 9.7e-14"
FT   CDS             complement(19297..20484)
FT                   /EC_number="2.6.1.66"
FT                   /GO=" ; GOid=GO:0006523; ; ; ; ; date=20071121"
FT                   /class="3.1.1"
FT                   /colour=7
FT                   /db_xref="GOA:Q2NX41"
FT                   /db_xref="InterPro:IPR004839"
FT                   /db_xref="InterPro:IPR015421"
FT                   /db_xref="UniProtKB/TrEMBL:Q2NX41"
FT                   /db_xref="EC:2.6.1.66"
FT                   /locus_tag="SG0009"
FT                   /ortholog="GeneDB_smarcescens:SMA4166"
FT                   /ortholog="GeneDB_ecarotovora_atroseptica:ECA4386"
FT                   /ortholog="GeneDB_ypestis:YPO4082"
FT                   /ortholog="GeneDB_yenterocolitica:YE4161"
FT                   /ortholog="GeneDB_sbongori:SBG3259"
FT                   /ortholog="GeneDB_styphi:STY4133"
FT                   /ortholog="GeneDB_styphimuriumDT104:SDT3644"
FT                   /ortholog="GeneDB_senteritidisPT4:SEN3487"
FT                   /ortholog="GeneDB_nmeningitidis_serogroupA_strainZ2491:NM
FT                   A0636"
FT                   /ortholog="GeneDB_nmeningitidis_serogroupC_strainFAM18:NM
FT                   C0395"
FT                   /primary_name="avtA"
FT                   /product="valine--pyruvate aminotransferase"
FT                   /status=" ; evidence=IEA; db_xref=smarcescens:SMA4166;
FT                   date=20071121; method=automatic:reciprocal fasta"
FT   misc_feature    complement(19300..20343)
FT                   /colour=9
FT                   /domain="HMMPfam:PF00155;Aminotran_1_2;1.8e-05;codon
FT                   48-395"
FT                   /id="SG0009"
FT                   /label=HMMPfam
FT                   /note="HMMPfam hit to PF00155, Aminotran_1_2, score
FT                   1.8e-05"
FT   CDS             complement(20622..21623)
FT                   /GO=" ; GOid=GO:0005886; ; ; ; ; date=20071121"
FT                   /class="4.1.1"
FT                   /colour=3
FT                   /db_xref="UniProtKB/TrEMBL:Q2NX40"
FT                   /locus_tag="SG0010"
FT                   /ortholog="GeneDB_ecarotovora_atroseptica:ECA0815"
FT                   /ortholog="GeneDB_bcenocepacia:CAL0824"
FT                   /ortholog="GeneDB_bpseudomallei:BPSL0544"
FT                   /product="putative membrane protein"
FT                   /status=" ; evidence=IEA;
FT                   db_xref=ecarotovora_atroseptica:ECA0815; date=20071121;
FT                   method=automatic:reciprocal fasta"
FT   CDS             complement(join(21840..21869,21872..22090))
FT                   /colour=13
FT                   /locus_tag="ps_SGL0010c"
FT                   /product="putative D-isomer specific 2-hydroxyacid
FT                   dehydrogenase"
FT                   /status=" ; evidence=IEA; db_xref=yenterocolitica:YE4159;
FT                   date=20071121; method=automatic:top fasta hit"
FT                   /pseudo
FT                   /class="7.0.0"
FT                   /note="HMMPfam hit to PF02826-PF00389, 2-Hacid_dh; A
FT                   number of NAD-dependent 2-hydroxyacid dehydrogenases which
FT                   seem to be specific for the D-isomer of their substrate
FT                   have been shown to be functionally and structurally
FT                   related. All contain a glycine-rich region located in the
FT                   central section of these enzymes."
FT   misc_feature    complement(join(21843..21869,21872..21937))
FT                   /colour=9
FT                   /domain="HMMPfam:PF00389;2-Hacid_dh;2e-07;codon 52-82"
FT                   /id="ps_SGL0010c"
FT                   /label=HMMPfam
FT                   /note="HMMPfam hit to PF00389, 2-Hacid_dh, score 2e-07"
FT   misc_feature    complement(21938..22090)
FT                   /colour=9
FT                   /domain="HMMPfam:PF02826;2-Hacid_dh_C;6.4e-21;codon 1-51"
FT                   /id="ps_SGL0010c"
FT                   /label=HMMPfam
FT                   /note="HMMPfam hit to PF02826, 2-Hacid_dh_C, score
FT                   6.4e-21"
FT   CDS             22715..23629
FT                   /EC_number="6.1.1.14"
FT                   /class="2.2.1"
FT                   /colour=2
FT                   /db_xref="GOA:Q2NX39"
FT                   /db_xref="HSSP:Q9WY59"
FT                   /db_xref="InterPro:IPR002310"
FT                   /db_xref="InterPro:IPR006194"
FT                   /db_xref="UniProtKB/TrEMBL:Q2NX39"
FT                   /db_xref="EC:6.1.1.14"
FT                   /locus_tag="SG0011"
FT                   /ortholog="GeneDB_ypestis:YPO4072"
FT                   /ortholog="GeneDB_senteritidisPT4:SEN3478"
FT                   /ortholog="GeneDB_styphimuriumDT104:SDT3636"
FT                   /ortholog="GeneDB_yenterocolitica:YE4151"
FT                   /ortholog="GeneDB_smarcescens:SMA4177"
FT                   /ortholog="GeneDB_sbongori:SBG3250"
FT                   /ortholog="GeneDB_ecarotovora_atroseptica:ECA0084"
FT                   /ortholog="GeneDB_styphi:STY4143"
FT                   /ortholog="GeneDB_nmeningitidis_serogroupA_strainZ2491:NM
FT                   A0521"
FT                   /ortholog="GeneDB_nmeningitidis_serogroupC_strainFAM18:NM
FT                   C1904"
FT                   /ortholog="GeneDB_bpertussis:BP0033"
FT                   /ortholog="GeneDB_bbronchiseptica:BB4089"
FT                   /ortholog="GeneDB_bparapertussis:BPP3654"
FT                   /ortholog="GeneDB_bavium:BAV0709"
FT                   /ortholog="GeneDB_bpseudomallei:BPSL0668"
FT                   /ortholog="GeneDB_bcenocepacia:CAL0904"
FT                   /ortholog="GeneDB_cdifficile:CD2433"
FT                   /ortholog="GeneDB_spyogenes:SpyM50405"
FT                   /ortholog="GeneDB_cjejuni:Cj0704"
FT                   /primary_name="glyQ"
FT                   /product="Glycyl-tRNA synthetase alpha chain
FT                   (Glycine--tRNA ligase alpha chain) (GlyRS)"
FT                   /status=" ; evidence=IEA; db_xref=ypestis:YPO4072;
FT                   date=20071121; method=automatic:HAMAP"
FT                   /status="level=2; evidence=IEA; ; date=20071121;
FT                   method=automatic:hamap"
FT   misc_feature    22739..23608
FT                   /colour=9
FT                   /domain="HMMPfam:PF02091;tRNA-synt_2e;1.7e-243;codon
FT                   9-298"
FT                   /id="SG0011"
FT                   /label=HMMPfam
FT                   /note="HMMPfam hit to PF02091, tRNA-synt_2e, score
FT                   1.7e-243"
FT   CDS             23639..25708
FT                   /EC_number="6.1.1.14"
FT                   /class="2.2.1"
FT                   /colour=2
FT                   /db_xref="GOA:Q2NX38"
FT                   /db_xref="InterPro:IPR002311"
FT                   /db_xref="InterPro:IPR006194"
FT                   /db_xref="InterPro:IPR008909"
FT                   /db_xref="UniProtKB/TrEMBL:Q2NX38"
FT                   /db_xref="EC:6.1.1.14"
FT                   /locus_tag="SG0012"
FT                   /ortholog="GeneDB_smarcescens:SMA4178"
FT                   /ortholog="GeneDB_ypestis:YPO4071"
FT                   /ortholog="GeneDB_ecarotovora_atroseptica:ECA0085"
FT                   /ortholog="GeneDB_yenterocolitica:YE4150"
FT                   /ortholog="GeneDB_sbongori:SBG3249"
FT                   /ortholog="GeneDB_styphimuriumDT104:SDT3635"
FT                   /ortholog="GeneDB_senteritidisPT4:SEN3477"
FT                   /ortholog="GeneDB_styphi:STY4144"
FT                   /ortholog="GeneDB_bcenocepacia:CAL0903"
FT                   /ortholog="GeneDB_nmeningitidis_serogroupC_strainFAM18:NM
FT                   C1903"
FT                   /ortholog="GeneDB_bpseudomallei:BPSL0667"
FT                   /ortholog="GeneDB_nmeningitidis_serogroupA_strainZ2491:NM
FT                   A0523"
FT                   /ortholog="GeneDB_bbronchiseptica:BB4090"
FT                   /ortholog="GeneDB_bpertussis:BP0034"
FT                   /ortholog="GeneDB_bparapertussis:BPP3655"
FT                   /ortholog="GeneDB_cdifficile:CD2432"
FT                   /ortholog="GeneDB_bavium:BAV0708"
FT                   /ortholog="GeneDB_spyogenes:SpyM50406"
FT                   /ortholog="GeneDB_cjejuni:Cj1234"
FT                   /primary_name="glyS"
FT                   /product="Glycyl-tRNA synthetase beta chain (Glycine--tRNA
FT                   ligase beta chain) (GlyRS)"
FT                   /status=" ; evidence=IEA; db_xref=smarcescens:SMA4178;
FT                   date=20071121; method=automatic:HAMAP"
FT                   /status="level=2; evidence=IEA; ; date=20071121;
FT                   method=automatic:hamap"
FT   misc_feature    23654..25306
FT                   /colour=9
FT                   /domain="HMMPfam:PF02092;tRNA_synt_2f;2.1e-302;codon
FT                   6-556"
FT                   /id="SG0012"
FT                   /label=HMMPfam
FT                   /note="HMMPfam hit to PF02092, tRNA_synt_2f, score
FT                   2.1e-302"
FT   misc_feature    25373..25672
FT                   /colour=9
FT                   /domain="HMMPfam:PF05746;DALR_1;9.3e-05;codon 579-678"
FT                   /id="SG0012"
FT                   /label=HMMPfam
FT                   /note="HMMPfam hit to PF05746, DALR_1, score 9.3e-05"
FT   CDS             25779..26282
FT                   /colour=3
FT                   /db_xref="UniProtKB/TrEMBL:Q2NX37"
FT                   /locus_tag="SG0013"
FT                   /product="putative exported protein"
FT                   /status=" ; evidence=IEA; db_xref=yenterocolitica:YE4149;
FT                   date=20071121; method=automatic:top fasta hit"
FT                   /class="4.1.0"
FT   misc_feature    25779..26484
FT                   /label=Ancestral_Gene
FT                   /note="Putative ancestral gene include SG0013 (71,35% of
FT                   ancestral gene)"
FT   CDS             27270..29195
FT                   /EC_number="2.7.1.-"
FT                   /class="1.5.3"
FT                   /colour=3
FT                   /db_xref="GOA:Q2NX36"
FT                   /db_xref="HSSP:P00550"
FT                   /db_xref="InterPro:IPR002178"
FT                   /db_xref="InterPro:IPR003352"
FT                   /db_xref="InterPro:IPR003501"
FT                   /db_xref="InterPro:IPR004718"
FT                   /db_xref="InterPro:IPR013011"
FT                   /db_xref="InterPro:IPR013014"
FT                   /db_xref="UniProtKB/TrEMBL:Q2NX36"
FT                   /db_xref="EC:2.7.1.-"
FT                   /locus_tag="SG0014"
FT                   /ortholog="GeneDB_smarcescens:SMA4180"
FT                   /ortholog="GeneDB_yenterocolitica:YE4148"
FT                   /ortholog="GeneDB_ypestis:YPO4068"
FT                   /ortholog="GeneDB_ecarotovora_atroseptica:ECA0087"
FT                   /ortholog="GeneDB_senteritidisPT4:SEN3507"
FT                   /ortholog="GeneDB_styphi:STY4111"
FT                   /ortholog="GeneDB_styphimuriumDT104:SDT3664"
FT                   /ortholog="GeneDB_sbongori:SBG3273"
FT                   /primary_name="mtlA"
FT                   /product="mannitol-specific PTS system, EIIABC components"
FT                   /status=" ; evidence=IEA; db_xref=smarcescens:SMA4180;
FT                   date=20071121; method=automatic:reciprocal fasta"
FT   misc_feature    27321..28103
FT                   /colour=9
FT                   /domain="HMMPfam:PF02378;PTS_EIIC;3.3e-28;codon 18-278"
FT                   /id="SG0014"
FT                   /label=HMMPfam
FT                   /note="HMMPfam hit to PF02378, PTS_EIIC, score 3.3e-28"
FT   misc_feature    28410..28685
FT                   /colour=9
FT                   /domain="HMMPfam:PF02302;PTS_IIB;1.1e-12;codon 381-472"
FT                   /id="SG0014"
FT                   /label=HMMPfam
FT                   /note="HMMPfam hit to PF02302, PTS_IIB, score 1.1e-12"
FT   misc_feature    28755..29183
FT                   /colour=9
FT                   /domain="HMMPfam:PF00359;PTS_EIIA_2;1.4e-76;codon 496-638"
FT                   /id="SG0014"
FT                   /label=HMMPfam
FT                   /note="HMMPfam hit to PF00359, PTS_EIIA_2, score 1.4e-76"
FT   CDS             29282..30430
FT                   /EC_number="1.1.1.17"
FT                   /class="3.4.3"
FT                   /colour=6
FT                   /db_xref="GOA:Q2NX35"
FT                   /db_xref="InterPro:IPR000669"
FT                   /db_xref="InterPro:IPR013118"
FT                   /db_xref="InterPro:IPR013131"
FT                   /db_xref="InterPro:IPR013328"
FT                   /db_xref="UniProtKB/TrEMBL:Q2NX35"
FT                   /db_xref="EC:1.1.1.17"
FT                   /locus_tag="SG0015"
FT                   /ortholog="GeneDB_ypestis:YPO4067"
FT                   /ortholog="GeneDB_ecarotovora_atroseptica:ECA0088"
FT                   /ortholog="GeneDB_yenterocolitica:YE4147"
FT                   /ortholog="GeneDB_styphimuriumDT104:SDT3665"
FT                   /ortholog="GeneDB_styphi:STY4110"
FT                   /ortholog="GeneDB_senteritidisPT4:SEN3508"
FT                   /ortholog="GeneDB_sbongori:SBG3274"
FT                   /ortholog="GeneDB_smarcescens:SMA4181"
FT                   /ortholog="GeneDB_cdifficile:CD2331"
FT                   /ortholog="GeneDB_saureusMRSA252:SAR2247"
FT                   /ortholog="GeneDB_saureusMSSA476:SAS2060"
FT                   /primary_name="mtlD"
FT                   /product="Mannitol-1-phosphate 5-dehydrogenase"
FT                   /status=" ; evidence=IEA; db_xref=ypestis:YPO4067;
FT                   date=20071121; method=automatic:HAMAP"
FT                   /status="level=2; evidence=IEA; ; date=20071121;
FT                   method=automatic:hamap"
FT   misc_feature    29282..29650
FT                   /colour=9
FT                   /domain="HMMPfam:PF01232;Mannitol_dh;6.5e-44;codon 1-123"
FT                   /id="SG0015"
FT                   /label=HMMPfam
FT                   /note="HMMPfam hit to PF01232, Mannitol_dh, score 6.5e-44"
FT   misc_feature    29723..30403
FT                   /colour=9
FT                   /domain="HMMPfam:PF08125;Mannitol_dh_C;3e-102;codon
FT                   148-374"
FT                   /id="SG0015"
FT                   /label=HMMPfam
FT                   /note="HMMPfam hit to PF08125, Mannitol_dh_C, score
FT                   3e-102"
FT   CDS             30408..31037
FT                   /GO=" ; GOid=GO:0050789; ; ; ; ; date=20071121"
FT                   /class="6.1.1"
FT                   /colour=9
FT                   /db_xref="InterPro:IPR007761"
FT                   /db_xref="UniProtKB/TrEMBL:Q2NX34"
FT                   /locus_tag="SG0016"
FT                   /ortholog="GeneDB_yenterocolitica:YE4146"
FT                   /ortholog="GeneDB_ypestis:YPO4066"
FT                   /ortholog="GeneDB_smarcescens:SMA4182"
FT                   /ortholog="GeneDB_styphimuriumDT104:SDT3666"
FT                   /ortholog="GeneDB_styphi:STY4109"
FT                   /ortholog="GeneDB_senteritidisPT4:SEN3509"
FT                   /ortholog="GeneDB_sbongori:SBG3275"
FT                   /ortholog="GeneDB_ecarotovora_atroseptica:ECA0089"
FT                   /primary_name="mtlR"
FT                   /product="mannitol operon repressor"
FT                   /status=" ; evidence=IEA; db_xref=yenterocolitica:YE4146;
FT                   date=20071121; method=automatic:reciprocal fasta"
FT   misc_feature    30477..31001
FT                   /colour=9
FT                   /domain="HMMPfam:PF05068;MtlR;1.7e-72;codon 24-198"
FT                   /id="SG0016"
FT                   /label=HMMPfam
FT                   /note="HMMPfam hit to PF05068, MtlR, score 1.7e-72"
FT   CDS             complement(31283..31900)
FT                   /GO=" ; GOid=GO:0006805; ; ; ; ; date=20071121"
FT                   /class="1.4.2"
FT                   /colour=0
FT                   /db_xref="GOA:Q2NX33"
FT                   /db_xref="HSSP:P00448"
FT                   /db_xref="InterPro:IPR001189"
FT                   /db_xref="UniProtKB/TrEMBL:Q2NX33"
FT                   /locus_tag="SG0017"
FT                   /ortholog="GeneDB_sbongori:SBG3568"
FT                   /ortholog="GeneDB_styphi:STY3816"
FT                   /ortholog="GeneDB_styphimuriumDT104:SDT4057"
FT                   /ortholog="GeneDB_senteritidisPT4:SEN3845"
FT                   /ortholog="GeneDB_ypestis:YPO4061"
FT                   /ortholog="GeneDB_yenterocolitica:YE4138"
FT                   /ortholog="GeneDB_ecarotovora_atroseptica:ECA0092"
FT                   /ortholog="GeneDB_smarcescens:SMA4189"
FT                   /ortholog="GeneDB_saureusMSSA476:SAS1491"
FT                   /ortholog="GeneDB_saureusMRSA252:SAR1630"
FT                   /ortholog="GeneDB_bparapertussis:BPP0767"
FT                   /ortholog="GeneDB_bbronchiseptica:BB0852"
FT                   /ortholog="GeneDB_bpertussis:BP0193"
FT                   /ortholog="GeneDB_cdifficile:CD1631"
FT                   /ortholog="GeneDB_spyogenes:SpyM50714"
FT                   /ortholog="GeneDB_bpseudomallei:BPSL0880"
FT                   /ortholog="GeneDB_bcenocepacia:CAL2757"
FT                   /ortholog="GeneDB_nmeningitidis_serogroupC_strainFAM18:NM
FT                   C0825"
FT                   /ortholog="GeneDB_nmeningitidis_serogroupA_strainZ2491:NM
FT                   A1104"
FT                   /ortholog="GeneDB_bavium:BAV2096"
FT                   /ortholog="GeneDB_ctrachomtisL2:CTL0546"
FT                   /ortholog="GeneDB_cdiphtheriae:DIP2261"
FT                   /ortholog="GeneDB_cabortusS26.3:CAB337"
FT                   /ortholog="GeneDB_bfragilisNCTC9343:BF2556"
FT                   /ortholog="GeneDB_twhipplei:TW473"
FT                   /ortholog="GeneDB_mtuberculosis:Rv3846"
FT                   /ortholog="GeneDB_mbovis:Mb3876"
FT                   /ortholog="GeneDB_cjejuni:Cj0169"
FT                   /primary_name="sodA"
FT                   /product="manganese superoxide dismutase"
FT                   /status=" ; evidence=IEA; db_xref=sbongori:SBG3568;
FT                   date=20071121; method=automatic:reciprocal fasta"
FT   misc_feature    complement(31295..31612)
FT                   /colour=9
FT                   /domain="HMMPfam:PF02777;Sod_Fe_C;1.1e-72;codon 97-202"
FT                   /id="SG0017"
FT                   /label=HMMPfam
FT                   /note="HMMPfam hit to PF02777, Sod_Fe_C, score 1.1e-72"
FT   misc_feature    complement(31631..31897)
FT                   /colour=9
FT                   /domain="HMMPfam:PF00081;Sod_Fe_N;9.9e-50;codon 2-90"
FT                   /id="SG0017"
FT                   /label=HMMPfam
FT                   /note="HMMPfam hit to PF00081, Sod_Fe_N, score 9.9e-50"
FT   CDS             complement(32128..32259)
FT                   /colour=1
FT                   /locus_tag="ps_SGL0011c"
FT                   /product="putative formate dehydrogenase"
FT                   /status=" ; evidence=IEA; db_xref=ypestis:YPO4060;
FT                   date=20071121; method=automatic:top fasta hit"
FT                   /pseudo
FT                   /class="3.5.2"
FT   misc_feature    complement(32131..32259)
FT                   /colour=9
FT                   /domain="HMMPfam:PF02634;FdhD-NarQ;6.3e-13;codon 1-43"
FT                   /id="ps_SGL0011c"
FT                   /label=HMMPfam
FT                   /note="HMMPfam hit to PF02634, FdhD-NarQ, score 6.3e-13"
FT   CDS             complement(join(32650..33036,33039..33344))
FT                   /colour=0
FT                   /locus_tag="ps_SGL0012c"
FT                   /product="putative multidrug translocase (major
FT                   facilitator superfamily protein)"
FT                   /status=" ; evidence=IEA; db_xref=smarcescens:SMA4201;
FT                   date=20071121; method=automatic:top fasta hit"
FT                   /pseudo
FT                   /class="1.4.3"
FT   misc_feature    complement(join(33034..33036,33039..33323))
FT                   /colour=9
FT                   /domain="HMMPfam:PF07690;MFS_1;8.3e-13;codon 8-103"
FT                   /id="ps_SGL0012c"
FT                   /label=HMMPfam
FT                   /note="HMMPfam hit to PF07690, MFS_1, score 8.3e-13"
FT   CDS             join(33626..33667,33670..33936,33939..34205)
FT                   /colour=3
FT                   /locus_tag="ps_SGL0013"
FT                   /product="putative membrane protein"
FT                   /status=" ; evidence=IEA; db_xref=yenterocolitica:YE4126;
FT                   date=20071121; method=automatic:top fasta hit"
FT                   /pseudo
FT                   /class="4.1.1"
FT   CDS             complement(34255..34470)
FT                   /locus_tag="ps_SGL0014c"
FT                   /pseudo
FT                   /product="Putative uncharacterized protein"
FT                   /colour=10
FT                   /class="0.0.2"
FT   CDS             34679..35098
FT                   /colour=10
FT                   /db_xref="UniProtKB/TrEMBL:Q2NX32"
FT                   /locus_tag="SG0018"
FT                   /product="putative conserved hypothetical protein"
FT                   /status=" ; evidence=IEA;
FT                   db_xref=ecarotovora_atroseptica:ECA2838; date=20071121;
FT                   method=automatic:top fasta hit"
FT                   /class="0.0.2"
FT   misc_feature    34679..35275
FT                   /label=Ancestral_Gene
FT                   /note="Putative ancestral gene include SG0018 (70,30% of
FT                   ancestral gene)"
FT   CDS             complement(35597..36805)
FT                   /GO=" ; GOid=GO:0042493; ; ; ; ; date=20071121"
FT                   /class="1.4.3"
FT                   /colour=0
FT                   /db_xref="GOA:Q2NX31"
FT                   /db_xref="InterPro:IPR001958"
FT                   /db_xref="InterPro:IPR007114"
FT                   /db_xref="InterPro:IPR011701"
FT                   /db_xref="UniProtKB/TrEMBL:Q2NX31"
FT                   /locus_tag="SG0019"
FT                   /ortholog="GeneDB_smarcescens:SMA1629"
FT                   /ortholog="GeneDB_ecarotovora_atroseptica:ECA0930"
FT                   /ortholog="GeneDB_styphimuriumDT104:SDT0422"
FT                   /ortholog="GeneDB_senteritidisPT4:SEN0365"
FT                   /ortholog="GeneDB_sbongori:SBG0338"
FT                   /ortholog="GeneDB_styphi:STY0414"
FT                   /ortholog="GeneDB_yenterocolitica:YE1610"
FT                   /ortholog="GeneDB_spyogenes:SpyM51458"
FT                   /ortholog="GeneDB_cjejuni:Cj1257c"
FT                   /primary_name="mdtG"
FT                   /product="putative multidrug resistance protein (major
FT                   facilitator superfamily protein)"
FT                   /status=" ; evidence=IEA; db_xref=smarcescens:SMA1629;
FT                   date=20071121; method=automatic:reciprocal fasta"
FT   misc_feature    complement(35714..36775)
FT                   /colour=9
FT                   /domain="HMMPfam:PF07690;MFS_1;5.2e-50;codon 11-364"
FT                   /id="SG0019"
FT                   /label=HMMPfam
FT                   /note="HMMPfam hit to PF07690, MFS_1, score 5.2e-50"
FT   CDS             complement(join(37022..37300,37302..37436))
FT                   /colour=10
FT                   /locus_tag="ps_SGL0015c"
FT                   /product="putative conserved hypothetical protein"
FT                   /status=" ; evidence=IEA; db_xref=smarcescens:SMA4236;
FT                   date=20071121; method=automatic:top fasta hit"
FT                   /pseudo
FT                   /class="0.0.2"
FT   CDS             37556..38014
FT                   /class="6.3.7"
FT                   /colour=9
FT                   /db_xref="GOA:Q2NX30"
FT                   /db_xref="InterPro:IPR000835"
FT                   /db_xref="InterPro:IPR011991"
FT                   /db_xref="UniProtKB/TrEMBL:Q2NX30"
FT                   /locus_tag="SG0020"
FT                   /ortholog="GeneDB_smarcescens:SMA4237"
FT                   /ortholog="GeneDB_ecarotovora_atroseptica:ECA3168"
FT                   /ortholog="GeneDB_bavium:BAV2447"
FT                   /ortholog="GeneDB_bcenocepacia:CAM0897"
FT                   /ortholog="GeneDB_bpseudomallei:BPSS1781"
FT                   /ortholog="GeneDB_saureusMRSA252:SAR0739"
FT                   /ortholog="GeneDB_saureusMSSA476:SAS0651"
FT                   /product="MarR-family transcriptional regulator"
FT                   /status=" ; evidence=IEA; db_xref=smarcescens:SMA4237;
FT                   date=20071121; method=automatic:reciprocal fasta"
FT   misc_feature    37685..37894
FT                   /colour=9
FT                   /domain="HMMPfam:PF01047;MarR;4.8e-24;codon 44-113"
FT                   /id="SG0020"
FT                   /label=HMMPfam
FT                   /note="HMMPfam hit to PF01047, MarR, score 4.8e-24"
FT   CDS             join(38152..38280,38280..38567)
FT                   /colour=0
FT                   /locus_tag="ps_SGL0016"
FT                   /product="putative osmotic/stress related protein"
FT                   /status=" ; evidence=IEA; db_xref=yenterocolitica:YE4091;
FT                   date=20071121; method=automatic:top fasta hit"
FT                   /pseudo
FT                   /class="1.6.2"
FT   misc_feature    38292..38564
FT                   /colour=9
FT                   /domain="HMMPfam:PF02566;OsmC;2.1e-10;codon 1-91"
FT                   /id="ps_SGL0016"
FT                   /label=HMMPfam
FT                   /note="HMMPfam hit to PF02566, OsmC, score 2.1e-10"
FT   CDS             join(38804..39796,39799..40482)
FT                   /GO=" ; GOid=GO:0009103; ; ; ; ; date=20071121"
FT                   /class="2.2.5"
FT                   /colour=7
FT                   /locus_tag="ps_SGL0017"
FT                   /ortholog="GeneDB_smarcescens:SMA4239"
FT                   /ortholog="GeneDB_ecarotovora_atroseptica:ECA0044"
FT                   /ortholog="GeneDB_ypestis:YPO4013"
FT                   /ortholog="GeneDB_yenterocolitica:YE4090"
FT                   /ortholog="GeneDB_sbongori:SBG3228"
FT                   /ortholog="GeneDB_senteritidisPT4:SEN3458"
FT                   /ortholog="GeneDB_styphimuriumDT104:SDT3616"
FT                   /ortholog="GeneDB_styphi:STY4162"
FT                   /primary_name="eptB"
FT                   /product="phosphoethanolamine transferase"
FT                   /status=" ; evidence=IEA; db_xref=smarcescens:SMA4239;
FT                   date=20071121; method=automatic:reciprocal fasta"
FT                   /pseudo
FT   misc_feature    38960..39217
FT                   /colour=9
FT                   /domain="HMMPfam:PF08019;DUF1705;2.3e-06;codon 53-138"
FT                   /id="ps_SGL0017"
FT                   /label=HMMPfam
FT                   /note="HMMPfam hit to PF08019, DUF1705, score 2.3e-06"
FT   misc_feature    join(39536..39796,39799..40443)
FT                   /colour=9
FT                   /domain="HMMPfam:PF00884;Sulfatase;9.3e-63;codon 245-546"
FT                   /id="ps_SGL0017"
FT                   /label=HMMPfam
FT                   /note="HMMPfam hit to PF00884, Sulfatase, score 9.3e-63"
FT   CDS             41668..42015
FT                   /colour=9
FT                   /db_xref="GOA:Q2NX29"
FT                   /db_xref="InterPro:IPR007911"
FT                   /db_xref="UniProtKB/TrEMBL:Q2NX29"
FT                   /locus_tag="SG0021"
FT                   /primary_name="flhD"
FT                   /product="Transcriptional activator flhD"
FT                   /status=" ; evidence=IEA; db_xref=sbongori:SBG1761;
FT                   date=20071121; method=automatic:HAMAP"
FT                   /status="level=2; evidence=IEA; ; date=20071121;
FT                   method=automatic:hamap"
FT                   /class="6.1.1"
FT   misc_feature    41671..41982
FT                   /colour=9
FT                   /domain="HMMPfam:PF05247;FlhD;3e-38;codon 2-105"
FT                   /id="SG0021"
FT                   /label=HMMPfam
FT                   /note="HMMPfam hit to PF05247, FlhD, score 3e-38"
FT   CDS             42020..42610
FT                   /colour=9
FT                   /db_xref="GOA:Q2NX28"
FT                   /db_xref="InterPro:IPR007944"
FT                   /db_xref="UniProtKB/TrEMBL:Q2NX28"
FT                   /locus_tag="SG0022"
FT                   /product="putative flagellar transcriptional activator"
FT                   /status=" ; evidence=IEA; db_xref=smarcescens:SMA2237;
FT                   date=20071121; method=automatic:top fasta hit"
FT                   /class="6.1.1"
FT                   /primary_name="flhC"
FT   misc_feature    42020..42580
FT                   /colour=9
FT                   /domain="HMMPfam:PF05280;FlhC;6.2e-100;codon 1-187"
FT                   /id="SG0022"
FT                   /label=HMMPfam
FT                   /note="HMMPfam hit to PF05280, FlhC, score 6.2e-100"
FT   CDS             42706..43602
FT                   /GO=" ; GOid=GO:0006935; ; ; ; ; date=20071121"
FT                   /class="1.1.1"
FT                   /colour=0
FT                   /db_xref="InterPro:IPR000540"
FT                   /db_xref="UniProtKB/TrEMBL:Q2NX27"
FT                   /locus_tag="SG0023"
FT                   /ortholog="GeneDB_smarcescens:SMA2236"
FT                   /ortholog="GeneDB_ypestis:YPO1664"
FT                   /ortholog="GeneDB_bcenocepacia:CAL0126"
FT                   /ortholog="GeneDB_bpseudomallei:BPSL3309"
FT                   /ortholog="GeneDB_bbronchiseptica:BB2543"
FT                   /ortholog="GeneDB_bpertussis:BP1024"
FT                   /ortholog="GeneDB_bparapertussis:BPP1469"
FT                   /ortholog="GeneDB_bavium:BAV1672"
FT                   /primary_name="motA"
FT                   /product="chemotaxis protein MotA (motility protein A)"
FT                   /status=" ; evidence=IEA; db_xref=smarcescens:SMA2236;
FT                   date=20071121; method=automatic:reciprocal fasta"
FT   CDS             43599..44624
FT                   /GO=" ; GOid=GO:0006935; ; ; ; ; date=20071121"
FT                   /class="1.1.1"
FT                   /colour=0
FT                   /db_xref="GOA:Q2NX26"
FT                   /db_xref="InterPro:IPR006665"
FT                   /db_xref="UniProtKB/TrEMBL:Q2NX26"
FT                   /locus_tag="SG0024"
FT                   /ortholog="GeneDB_ecarotovora_atroseptica:ECA1688"
FT                   /ortholog="GeneDB_bcenocepacia:CAL0127"
FT                   /ortholog="GeneDB_bpseudomallei:BPSL3308"
FT                   /primary_name="motB"
FT                   /product="chemotaxis protein"
FT                   /status=" ; evidence=IEA;
FT                   db_xref=ecarotovora_atroseptica:ECA1688; date=20071121;
FT                   method=automatic:reciprocal fasta"
FT   misc_feature    44058..44357
FT                   /colour=9
FT                   /domain="HMMPfam:PF00691;OmpA;6.4e-21;codon 154-253"
FT                   /id="SG0024"
FT                   /label=HMMPfam
FT                   /note="HMMPfam hit to PF00691, OmpA, score 6.4e-21"
FT   CDS             45031..46194
FT                   /GO=" ; GOid=GO:0006935; ; ; ; ; date=20071121"
FT                   /class="1.1.1"
FT                   /colour=0
FT                   /db_xref="GOA:Q2NX25"
FT                   /db_xref="InterPro:IPR006135"
FT                   /db_xref="InterPro:IPR006136"
FT                   /db_xref="UniProtKB/TrEMBL:Q2NX25"
FT                   /locus_tag="SG0025"
FT                   /ortholog="GeneDB_smarcescens:SMA2226"
FT                   /ortholog="GeneDB_sbongori:SBG1750"
FT                   /ortholog="GeneDB_senteritidisPT4:SEN1089"
FT                   /ortholog="GeneDB_ypestis:YPO1790"
FT                   /ortholog="GeneDB_styphimuriumDT104:SDT1926"
FT                   /ortholog="GeneDB_yenterocolitica:YE2567"
FT                   /ortholog="GeneDB_styphi:STY2123"
FT                   /ortholog="GeneDB_ecarotovora_atroseptica:ECA1696"
FT                   /ortholog="GeneDB_bbronchiseptica:BB2553"
FT                   /ortholog="GeneDB_bavium:BAV1682"
FT                   /ortholog="GeneDB_bpertussis:BP1366"
FT                   /ortholog="GeneDB_bparapertussis:BPP1479"
FT                   /ortholog="GeneDB_bpseudomallei:BPSL3295"
FT                   /ortholog="GeneDB_bcenocepacia:CAL0140"
FT                   /ortholog="GeneDB_cjejuni:Cj0335"
FT                   /primary_name="flhB"
FT                   /product="flagellar biosynthetic protein FlhB"
FT                   /status=" ; evidence=IEA; db_xref=smarcescens:SMA2226;
FT                   date=20071121; method=automatic:reciprocal fasta"
FT   misc_feature    45046..46074
FT                   /colour=9
FT                   /domain="HMMPfam:PF01312;Bac_export_2;1e-133;codon 6-348"
FT                   /id="SG0025"
FT                   /label=HMMPfam
FT                   /note="HMMPfam hit to PF01312, Bac_export_2, score 1e-133"
FT   CDS             46175..48271
FT                   /GO=" ; GOid=GO:0006935; ; ; ; ; date=20071121"
FT                   /class="1.1.1"
FT                   /colour=0
FT                   /db_xref="GOA:Q2NX24"
FT                   /db_xref="InterPro:IPR001712"
FT                   /db_xref="InterPro:IPR006301"
FT                   /db_xref="UniProtKB/TrEMBL:Q2NX24"
FT                   /locus_tag="SG0026"
FT                   /ortholog="GeneDB_yenterocolitica:YE2566"
FT                   /ortholog="GeneDB_smarcescens:SMA2225"
FT                   /ortholog="GeneDB_ecarotovora_atroseptica:ECA1697"
FT                   /ortholog="GeneDB_ypestis:YPO1791"
FT                   /ortholog="GeneDB_sbongori:SBG1749"
FT                   /ortholog="GeneDB_styphi:STY2122"
FT                   /ortholog="GeneDB_senteritidisPT4:SEN1090"
FT                   /ortholog="GeneDB_styphimuriumDT104:SDT1925"
FT                   /ortholog="GeneDB_bbronchiseptica:BB2554"
FT                   /ortholog="GeneDB_bpseudomallei:BPSL3294"
FT                   /ortholog="GeneDB_bavium:BAV1683"
FT                   /ortholog="GeneDB_bcenocepacia:CAL0141"
FT                   /ortholog="GeneDB_cjejuni:Cj0882c"
FT                   /ortholog="GeneDB_cdifficile:CD0263"
FT                   /primary_name="flhA"
FT                   /product="flagellar biosynthesis protein FlhA"
FT                   /status=" ; evidence=IEA; db_xref=yenterocolitica:YE2566;
FT                   date=20071121; method=automatic:reciprocal fasta"
FT   misc_feature    46259..48235
FT                   /colour=9
FT                   /domain="HMMPfam:PF00771;FHIPEP;0;codon 29-687"
FT                   /id="SG0026"
FT                   /label=HMMPfam
FT                   /note="HMMPfam hit to PF00771, FHIPEP, score 0"
FT   CDS             complement(48762..49205)
FT                   /GO=" ; GOid=GO:0006935; ; ; ; ; date=20071121"
FT                   /class="1.1.1"
FT                   /colour=0
FT                   /db_xref="GOA:Q2NX23"
FT                   /db_xref="InterPro:IPR007809"
FT                   /db_xref="UniProtKB/TrEMBL:Q2NX23"
FT                   /locus_tag="SG0027"
FT                   /ortholog="GeneDB_smarcescens:SMA2222"
FT                   /primary_name="flgN"
FT                   /product="flagella synthesis protein FlgN"
FT                   /status=" ; evidence=IEA; db_xref=smarcescens:SMA2222;
FT                   date=20071121; method=automatic:reciprocal fasta"
FT   misc_feature    complement(48771..49205)
FT                   /colour=9
FT                   /domain="HMMPfam:PF05130;FlgN;1.7e-05;codon 1-145"
FT                   /id="SG0027"
FT                   /label=HMMPfam
FT                   /note="HMMPfam hit to PF05130, FlgN, score 1.7e-05"
FT   CDS             complement(49244..49468)
FT                   /db_xref="GOA:Q2NX22"
FT                   /db_xref="UniProtKB/TrEMBL:Q2NX22"
FT                   /locus_tag="SG0028"
FT                   /class="6.1.1"
FT                   /colour=9
FT                   /product="putative negative regulator of flagellin
FT                   synthesis FlgM"
FT   CDS             complement(49511..50227)
FT                   /GO=" ; GOid=GO:0006935; ; ; ; ; date=20071121"
FT                   /class="1.1.1"
FT                   /colour=0
FT                   /db_xref="GOA:Q2NX21"
FT                   /db_xref="InterPro:IPR013974"
FT                   /db_xref="UniProtKB/TrEMBL:Q2NX21"
FT                   /locus_tag="SG0029"
FT                   /ortholog="GeneDB_smarcescens:SMA2220"
FT                   /ortholog="GeneDB_yenterocolitica:YE2561"
FT                   /ortholog="GeneDB_ecarotovora_atroseptica:ECA1701"
FT                   /ortholog="GeneDB_sbongori:SBG1011"
FT                   /ortholog="GeneDB_styphi:STY1212"
FT                   /ortholog="GeneDB_styphimuriumDT104:SDT1147"
FT                   /ortholog="GeneDB_senteritidisPT4:SEN1875"
FT                   /ortholog="GeneDB_bavium:BAV1687"
FT                   /ortholog="GeneDB_bbronchiseptica:BB2558"
FT                   /ortholog="GeneDB_bpertussis:BP1372"
FT                   /primary_name="flgA"
FT                   /product="flagellar basal body P-ring protein FlgA"
FT                   /status=" ; evidence=IEA; db_xref=smarcescens:SMA2220;
FT                   date=20071121; method=automatic:reciprocal fasta"
FT   misc_feature    complement(49733..49921)
FT                   /colour=9
FT                   /domain="HMMPfam:PF08666;SAF;5.2e-08;codon 103-165"
FT                   /id="SG0029"
FT                   /label=HMMPfam
FT                   /note="HMMPfam hit to PF08666, SAF, score 5.2e-08"
FT   CDS             50405..50818
FT                   /GO=" ; GOid=GO:0006935; ; ; ; ; date=20071121"
FT                   /class="1.1.1"
FT                   /colour=0
FT                   /db_xref="GOA:Q2NX20"
FT                   /db_xref="InterPro:IPR001444"
FT                   /db_xref="InterPro:IPR006300"
FT                   /db_xref="UniProtKB/TrEMBL:Q2NX20"
FT                   /locus_tag="SG0030"
FT                   /ortholog="GeneDB_bbronchiseptica:BB2559"
FT                   /ortholog="GeneDB_bparapertussis:BPP1485"
FT                   /ortholog="GeneDB_bpertussis:BP1373"
FT                   /ortholog="GeneDB_bavium:BAV1688"
FT                   /ortholog="GeneDB_cjejuni:Cj0528c"
FT                   /primary_name="flgB"
FT                   /product="flagellar basal-body rod protein FlgB"
FT                   /status=" ; evidence=IEA; db_xref=bbronchiseptica:BB2559;
FT                   date=20071121; method=automatic:reciprocal fasta"
FT   misc_feature    50429..50521
FT                   /colour=9
FT                   /domain="HMMPfam:PF00460;Flg_bb_rod;2.3e-09;codon 9-39"
FT                   /id="SG0030"
FT                   /label=HMMPfam
FT                   /note="HMMPfam hit to PF00460, Flg_bb_rod, score 2.3e-09"
FT   CDS             50825..51229
FT                   /GO=" ; GOid=GO:0006935; ; ; ; ; date=20071121"
FT                   /class="1.1.1"
FT                   /colour=0
FT                   /db_xref="GOA:Q2NX19"
FT                   /db_xref="InterPro:IPR001444"
FT                   /db_xref="InterPro:IPR006299"
FT                   /db_xref="InterPro:IPR010930"
FT                   /db_xref="UniProtKB/TrEMBL:Q2NX19"
FT                   /locus_tag="SG0031"
FT                   /ortholog="GeneDB_smarcescens:SMA2218"
FT                   /ortholog="GeneDB_ecarotovora_atroseptica:ECA1703"
FT                   /ortholog="GeneDB_yenterocolitica:YE2559"
FT                   /ortholog="GeneDB_ypestis:YPO1800"
FT                   /ortholog="GeneDB_styphi:STY1214"
FT                   /ortholog="GeneDB_styphimuriumDT104:SDT1149"
FT                   /ortholog="GeneDB_senteritidisPT4:SEN1873"
FT                   /ortholog="GeneDB_sbongori:SBG1013"
FT                   /ortholog="GeneDB_bbronchiseptica:BB2560"
FT                   /ortholog="GeneDB_bpertussis:BP1374"
FT                   /ortholog="GeneDB_bparapertussis:BPP1486"
FT                   /ortholog="GeneDB_bavium:BAV1689"
FT                   /ortholog="GeneDB_bpseudomallei:BPSL0271"
FT                   /ortholog="GeneDB_bcenocepacia:CAL0565"
FT                   /ortholog="GeneDB_cdifficile:CD0246"
FT                   /ortholog="GeneDB_cjejuni:Cj0527c"
FT                   /primary_name="flgC"
FT                   /product="flagellar basal-body rod protein FlgC (putative
FT                   proximal rod protein)"
FT                   /status=" ; evidence=IEA; db_xref=smarcescens:SMA2218;
FT                   date=20071121; method=automatic:reciprocal fasta"
FT   misc_feature    50843..50938
FT                   /colour=9
FT                   /domain="HMMPfam:PF00460;Flg_bb_rod;2.3e-09;codon 7-38"
FT                   /id="SG0031"
FT                   /label=HMMPfam
FT                   /note="HMMPfam hit to PF00460, Flg_bb_rod, score 2.3e-09"
FT   misc_feature    51104..51220
FT                   /colour=9
FT                   /domain="HMMPfam:PF06429;DUF1078;1.5e-05;codon 94-132"
FT                   /id="SG0031"
FT                   /label=HMMPfam
FT                   /note="HMMPfam hit to PF06429, DUF1078, score 1.5e-05"
FT   CDS             51241..52050
FT                   /GO=" ; GOid=GO:0006935; ; ; ; ; date=20071121"
FT                   /class="1.1.1"
FT                   /colour=0
FT                   /db_xref="GOA:Q2NX18"
FT                   /db_xref="InterPro:IPR005648"
FT                   /db_xref="UniProtKB/TrEMBL:Q2NX18"
FT                   /locus_tag="SG0032"
FT                   /ortholog="GeneDB_bparapertussis:BPP1487"
FT                   /ortholog="GeneDB_bpertussis:BP1375"
FT                   /ortholog="GeneDB_bbronchiseptica:BB2561"
FT                   /primary_name="flgD"
FT                   /product="basal-body rod modification protein FlgD"
FT                   /status=" ; evidence=IEA; db_xref=bparapertussis:BPP1487;
FT                   date=20071121; method=automatic:reciprocal fasta"
FT   misc_feature    51370..51783
FT                   /colour=9
FT                   /domain="HMMPfam:PF03963;FlgD;6.1e-15;codon 44-181"
FT                   /id="SG0032"
FT                   /label=HMMPfam
FT                   /note="HMMPfam hit to PF03963, FlgD, score 6.1e-15"
FT   CDS             52102..53316
FT                   /GO=" ; GOid=GO:0006935; ; ; ; ; date=20071121"
FT                   /class="1.1.1"
FT                   /colour=0
FT                   /db_xref="GOA:Q2NX17"
FT                   /db_xref="HSSP:P0A1J1"
FT                   /db_xref="InterPro:IPR001444"
FT                   /db_xref="InterPro:IPR010930"
FT                   /db_xref="InterPro:IPR011491"
FT                   /db_xref="UniProtKB/TrEMBL:Q2NX17"
FT                   /locus_tag="SG0033"
FT                   /ortholog="GeneDB_yenterocolitica:YE2557"
FT                   /ortholog="GeneDB_ypestis:YPO1802"
FT                   /ortholog="GeneDB_smarcescens:SMA2216"
FT                   /ortholog="GeneDB_styphi:STY1216"
FT                   /ortholog="GeneDB_styphimuriumDT104:SDT1151"
FT                   /ortholog="GeneDB_senteritidisPT4:SEN1871"
FT                   /ortholog="GeneDB_ecarotovora_atroseptica:ECA1705"
FT                   /ortholog="GeneDB_sbongori:SBG1015"
FT                   /ortholog="GeneDB_bavium:BAV1691"
FT                   /ortholog="GeneDB_bparapertussis:BPP1488"
FT                   /ortholog="GeneDB_bpseudomallei:BPSL0273"
FT                   /ortholog="GeneDB_bpertussis:BP1376"
FT                   /ortholog="GeneDB_bbronchiseptica:BB2562"
FT                   /ortholog="GeneDB_bcenocepacia:CAL0567"
FT                   /primary_name="flgE"
FT                   /product="flagellar hook protein FlgE"
FT                   /status=" ; evidence=IEA; db_xref=yenterocolitica:YE2557;
FT                   date=20071121; method=automatic:reciprocal fasta"
FT   misc_feature    52108..52200
FT                   /colour=9
FT                   /domain="HMMPfam:PF00460;Flg_bb_rod;5.8e-12;codon 3-33"
FT                   /id="SG0033"
FT                   /label=HMMPfam
FT                   /note="HMMPfam hit to PF00460, Flg_bb_rod, score 5.8e-12"
FT   misc_feature    52585..52956
FT                   /colour=9
FT                   /domain="HMMPfam:PF07559;FlaE;3.1e-17;codon 162-285"
FT                   /id="SG0033"
FT                   /label=HMMPfam
FT                   /note="HMMPfam hit to PF07559, FlaE, score 3.1e-17"
FT   misc_feature    53194..53310
FT                   /colour=9
FT                   /domain="HMMPfam:PF06429;DUF1078;3.3e-16;codon 365-403"
FT                   /id="SG0033"
FT                   /label=HMMPfam
FT                   /note="HMMPfam hit to PF06429, DUF1078, score 3.3e-16"
FT   CDS             53329..54087
FT                   /GO=" ; GOid=GO:0006935; ; ; ; ; date=20071121"
FT                   /class="1.1.1"
FT                   /colour=0
FT                   /db_xref="GOA:Q2NX16"
FT                   /db_xref="InterPro:IPR001444"
FT                   /db_xref="InterPro:IPR012836"
FT                   /db_xref="UniProtKB/TrEMBL:Q2NX16"
FT                   /locus_tag="SG0034"
FT                   /ortholog="GeneDB_ecarotovora_atroseptica:ECA1706"
FT                   /ortholog="GeneDB_yenterocolitica:YE2556"
FT                   /ortholog="GeneDB_smarcescens:SMA2215"
FT                   /ortholog="GeneDB_senteritidisPT4:SEN1870"
FT                   /ortholog="GeneDB_styphimuriumDT104:SDT1152"
FT                   /ortholog="GeneDB_sbongori:SBG1016"
FT                   /ortholog="GeneDB_styphi:STY1217"
FT                   /ortholog="GeneDB_bpseudomallei:BPSL0274"
FT                   /ortholog="GeneDB_bcenocepacia:CAL0568"
FT                   /ortholog="GeneDB_ypestis:YPO1803"
FT                   /ortholog="GeneDB_bavium:BAV1692"
FT                   /ortholog="GeneDB_bparapertussis:BPP1489"
FT                   /ortholog="GeneDB_bbronchiseptica:BB2563"
FT                   /ortholog="GeneDB_bpertussis:BP1377"
FT                   /primary_name="flgF"
FT                   /product="flagellar basal-body rod protein"
FT                   /status=" ; evidence=IEA;
FT                   db_xref=ecarotovora_atroseptica:ECA1706; date=20071121;
FT                   method=automatic:reciprocal fasta"
FT   misc_feature    53341..53433
FT                   /colour=9
FT                   /domain="HMMPfam:PF00460;Flg_bb_rod;4.8e-10;codon 5-35"
FT                   /id="SG0034"
FT                   /label=HMMPfam
FT                   /note="HMMPfam hit to PF00460, Flg_bb_rod, score 4.8e-10"
FT   CDS             54108..54890
FT                   /GO=" ; GOid=GO:0006935; ; ; ; ; date=20071121"
FT                   /class="1.1.1"
FT                   /colour=0
FT                   /db_xref="GOA:Q2NX15"
FT                   /db_xref="InterPro:IPR001444"
FT                   /db_xref="InterPro:IPR010930"
FT                   /db_xref="InterPro:IPR012834"
FT                   /db_xref="UniProtKB/TrEMBL:Q2NX15"
FT                   /locus_tag="SG0035"
FT                   /ortholog="GeneDB_smarcescens:SMA2214"
FT                   /ortholog="GeneDB_ecarotovora_atroseptica:ECA1707"
FT                   /ortholog="GeneDB_senteritidisPT4:SEN1869"
FT                   /ortholog="GeneDB_styphi:STY1218"
FT                   /ortholog="GeneDB_styphimuriumDT104:SDT1153"
FT                   /ortholog="GeneDB_sbongori:SBG1017"
FT                   /ortholog="GeneDB_bcenocepacia:CAL0569"
FT                   /ortholog="GeneDB_bpseudomallei:BPSL0275"
FT                   /ortholog="GeneDB_ypestis:YPO1804"
FT                   /ortholog="GeneDB_bbronchiseptica:BB2564"
FT                   /ortholog="GeneDB_bpertussis:BP1378"
FT                   /ortholog="GeneDB_bavium:BAV1693"
FT                   /ortholog="GeneDB_yenterocolitica:YE2555"
FT                   /ortholog="GeneDB_cjejuni:Cj0698"
FT                   /ortholog="GeneDB_cdifficile:CD0269"
FT                   /primary_name="flgG"
FT                   /product="flagellar basal-body rod protein FlgG (distal
FT                   rod protein)"
FT                   /status=" ; evidence=IEA; db_xref=smarcescens:SMA2214;
FT                   date=20071121; method=automatic:reciprocal fasta"
FT   misc_feature    54120..54212
FT                   /colour=9
FT                   /domain="HMMPfam:PF00460;Flg_bb_rod;3.6e-13;codon 5-35"
FT                   /id="SG0035"
FT                   /label=HMMPfam
FT                   /note="HMMPfam hit to PF00460, Flg_bb_rod, score 3.6e-13"
FT   misc_feature    54771..54887
FT                   /colour=9
FT                   /domain="HMMPfam:PF06429;DUF1078;8.3e-18;codon 222-260"
FT                   /id="SG0035"
FT                   /label=HMMPfam
FT                   /note="HMMPfam hit to PF06429, DUF1078, score 8.3e-18"
FT   CDS             54954..55715
FT                   /EC_number="MF_00415"
FT                   /GO=" ; GOid=GO:0006935; ; ; ; ; date=20071121"
FT                   /class="1.1.1"
FT                   /colour=0
FT                   /db_xref="GOA:Q2NX14"
FT                   /db_xref="InterPro:IPR000527"
FT                   /db_xref="UniProtKB/TrEMBL:Q2NX14"
FT                   /db_xref="EC:MF_00415"
FT                   /locus_tag="SG0036"
FT                   /ortholog="GeneDB_smarcescens:SMA2213"
FT                   /ortholog="GeneDB_yenterocolitica:YE2554"
FT                   /ortholog="GeneDB_ypestis:YPO1805"
FT                   /ortholog="GeneDB_senteritidisPT4:SEN1868"
FT                   /ortholog="GeneDB_styphi:STY1219"
FT                   /ortholog="GeneDB_styphimuriumDT104:SDT1154"
FT                   /ortholog="GeneDB_sbongori:SBG1018"
FT                   /ortholog="GeneDB_ecarotovora_atroseptica:ECA1708"
FT                   /ortholog="GeneDB_bbronchiseptica:BB2565"
FT                   /ortholog="GeneDB_bparapertussis:BPP1491"
FT                   /ortholog="GeneDB_bavium:BAV1694"
FT                   /ortholog="GeneDB_bpertussis:BP1379"
FT                   /ortholog="GeneDB_bcenocepacia:CAL0570"
FT                   /ortholog="GeneDB_bpseudomallei:BPSL0276"
FT                   /primary_name="flgH"
FT                   /product="Flagellar L-ring protein precursor (Basal body
FT                   L-ring protein)"
FT                   /status=" ; evidence=IEA; db_xref=smarcescens:SMA2213;
FT                   date=20071121; method=automatic:HAMAP"
FT                   /status="level=2; evidence=IEA; ; date=20071121;
FT                   method=automatic:hamap"
FT   misc_feature    55080..55709
FT                   /colour=9
FT                   /domain="HMMPfam:PF02107;FlgH;2.1e-82;codon 43-252"
FT                   /id="SG0036"
FT                   /label=HMMPfam
FT                   /note="HMMPfam hit to PF02107, FlgH, score 2.1e-82"
FT   CDS             55746..56843
FT                   /EC_number="MF_00416"
FT                   /GO=" ; GOid=GO:0030112; ; ; ; ; date=20071121"
FT                   /class="1.1.1"
FT                   /colour=0
FT                   /db_xref="GOA:Q2NX13"
FT                   /db_xref="InterPro:IPR001782"
FT                   /db_xref="UniProtKB/Swiss-Prot:Q2NX13"
FT                   /db_xref="EC:MF_00416"
FT                   /locus_tag="SG0037"
FT                   /ortholog="GeneDB_sbongori:SBG1019"
FT                   /ortholog="GeneDB_smarcescens:SMA2212"
FT                   /ortholog="GeneDB_senteritidisPT4:SEN1867"
FT                   /ortholog="GeneDB_styphi:STY1220"
FT                   /ortholog="GeneDB_styphimuriumDT104:SDT1155"
FT                   /ortholog="GeneDB_ypestis:YPO1806"
FT                   /ortholog="GeneDB_yenterocolitica:YE2553"
FT                   /ortholog="GeneDB_ecarotovora_atroseptica:ECA1709"
FT                   /ortholog="GeneDB_bavium:BAV1695"
FT                   /ortholog="GeneDB_bbronchiseptica:BB2566"
FT                   /ortholog="GeneDB_bparapertussis:BPP1492"
FT                   /ortholog="GeneDB_bpertussis:BP1380"
FT                   /ortholog="GeneDB_bpseudomallei:BPSL0277"
FT                   /ortholog="GeneDB_bcenocepacia:CAL0571"
FT                   /ortholog="GeneDB_cjejuni:Cj1462"
FT                   /primary_name="flgI"
FT                   /product="Flagellar P-ring protein precursor (Basal body
FT                   P-ring protein)"
FT                   /status=" ; evidence=IEA; db_xref=sbongori:SBG1019;
FT                   date=20071121; method=automatic:HAMAP"
FT                   /status="level=2; evidence=IEA; ; date=20071121;
FT                   method=automatic:hamap"
FT   misc_feature    55806..56840
FT                   /colour=9
FT                   /domain="HMMPfam:PF02119;FlgI;8.4e-196;codon 21-365"
FT                   /id="SG0037"
FT                   /label=HMMPfam
FT                   /note="HMMPfam hit to PF02119, FlgI, score 8.4e-196"
FT   CDS             56843..57760
FT                   /GO=" ; GOid=GO:0006935; ; ; ; ; date=20071121"
FT                   /class="1.1.1"
FT                   /colour=0
FT                   /db_xref="GOA:Q2NX12"
FT                   /db_xref="InterPro:IPR000423"
FT                   /db_xref="InterPro:IPR002901"
FT                   /db_xref="InterPro:IPR013377"
FT                   /db_xref="UniProtKB/TrEMBL:Q2NX12"
FT                   /locus_tag="SG0038"
FT                   /ortholog="GeneDB_ypestis:YPO1807"
FT                   /ortholog="GeneDB_smarcescens:SMA2211"
FT                   /ortholog="GeneDB_yenterocolitica:YE2552"
FT                   /ortholog="GeneDB_styphi:STY1221"
FT                   /ortholog="GeneDB_ecarotovora_atroseptica:ECA1710"
FT                   /ortholog="GeneDB_styphimuriumDT104:SDT1156"
FT                   /ortholog="GeneDB_sbongori:SBG1020"
FT                   /ortholog="GeneDB_senteritidisPT4:SEN1866"
FT                   /ortholog="GeneDB_bpseudomallei:BPSL0278"
FT                   /ortholog="GeneDB_bparapertussis:BPP1493"
FT                   /ortholog="GeneDB_bbronchiseptica:BB2567"
FT                   /ortholog="GeneDB_bcenocepacia:CAL0572"
FT                   /ortholog="GeneDB_bavium:BAV1696"
FT                   /ortholog="GeneDB_bpertussis:BP1381"
FT                   /primary_name="flgJ"
FT                   /product="flagellar protein FlgJ"
FT                   /status=" ; evidence=IEA; db_xref=ypestis:YPO1807;
FT                   date=20071121; method=automatic:reciprocal fasta"
FT   misc_feature    57308..57730
FT                   /colour=9
FT                   /domain="HMMPfam:PF01832;Glucosaminidase;7.3e-50;codon
FT                   156-296"
FT                   /id="SG0038"
FT                   /label=HMMPfam
FT                   /note="HMMPfam hit to PF01832, Glucosaminidase, score
FT                   7.3e-50"
FT   CDS             57892..59562
FT                   /colour=0
FT                   /db_xref="GOA:Q2NX11"
FT                   /db_xref="InterPro:IPR001444"
FT                   /db_xref="InterPro:IPR002371"
FT                   /db_xref="InterPro:IPR010930"
FT                   /db_xref="UniProtKB/TrEMBL:Q2NX11"
FT                   /locus_tag="SG0039"
FT                   /product="putative flagellar hook-associated protein 1"
FT                   /status=" ; evidence=IEA; db_xref=smarcescens:SMA2209;
FT                   date=20071121; method=automatic:top fasta hit"
FT                   /class="1.1.1"
FT                   /primary_name="flgK"
FT   misc_feature    57907..57978
FT                   /colour=9
FT                   /domain="HMMPfam:PF00460;Flg_bb_rod;4.2e-05;codon 6-29"
FT                   /id="SG0039"
FT                   /label=HMMPfam
FT                   /note="HMMPfam hit to PF00460, Flg_bb_rod, score 4.2e-05"
FT   misc_feature    59440..59556
FT                   /colour=9
FT                   /domain="HMMPfam:PF06429;DUF1078;2.9e-10;codon 517-555"
FT                   /id="SG0039"
FT                   /label=HMMPfam
FT                   /note="HMMPfam hit to PF06429, DUF1078, score 2.9e-10"
FT   CDS             59619..60560
FT                   /colour=0
FT                   /db_xref="GOA:Q2NX10"
FT                   /db_xref="InterPro:IPR013384"
FT                   /db_xref="UniProtKB/TrEMBL:Q2NX10"
FT                   /locus_tag="SG0040"
FT                   /product="putative flagellar hook-associated protein 3"
FT                   /status=" ; evidence=IEA;
FT                   db_xref=ecarotovora_atroseptica:ECA1712; date=20071121;
FT                   method=automatic:top fasta hit"
FT                   /class="1.1.1"
FT                   /primary_name="flgL"
FT   CDS             complement(60611..61399)
FT                   /colour=0
FT                   /db_xref="GOA:Q2NX09"
FT                   /db_xref="InterPro:IPR002010"
FT                   /db_xref="InterPro:IPR006303"
FT                   /db_xref="UniProtKB/TrEMBL:Q2NX09"
FT                   /locus_tag="SG0041"
FT                   /product="putative flagellar biosynthetic protein FliR"
FT                   /status=" ; evidence=IEA; db_xref=yenterocolitica:YE2549;
FT                   date=20071121; method=automatic:top fasta hit"
FT                   /class="1.1.1"
FT                   /primary_name="fliR"
FT   misc_feature    complement(60650..61387)
FT                   /colour=9
FT                   /domain="HMMPfam:PF01311;Bac_export_1;6.2e-64;codon 5-250"
FT                   /id="SG0041"
FT                   /label=HMMPfam
FT                   /note="HMMPfam hit to PF01311, Bac_export_1, score
FT                   6.2e-64"
FT   CDS             complement(61407..61676)
FT                   /GO=" ; GOid=GO:0006935; ; ; ; ; date=20071121"
FT                   /class="1.1.1"
FT                   /colour=0
FT                   /db_xref="GOA:Q2NX08"
FT                   /db_xref="InterPro:IPR002191"
FT                   /db_xref="InterPro:IPR006305"
FT                   /db_xref="UniProtKB/TrEMBL:Q2NX08"
FT                   /locus_tag="SG0042"
FT                   /ortholog="GeneDB_ecarotovora_atroseptica:ECA1715"
FT                   /ortholog="GeneDB_senteritidisPT4:SEN1029"
FT                   /ortholog="GeneDB_sbongori:SBG1808"
FT                   /ortholog="GeneDB_styphimuriumDT104:SDT1988"
FT                   /ortholog="GeneDB_styphi:STY2188"
FT                   /ortholog="GeneDB_cjejuni:Cj1675"
FT                   /ortholog="GeneDB_cdifficile:CD0261"
FT                   /primary_name="fliQ"
FT                   /product="flagellar biosynthetic protein"
FT                   /status=" ; evidence=IEA;
FT                   db_xref=ecarotovora_atroseptica:ECA1715; date=20071121;
FT                   method=automatic:reciprocal fasta"
FT   misc_feature    complement(61440..61667)
FT                   /colour=9
FT                   /domain="HMMPfam:PF01313;Bac_export_3;6e-37;codon 4-79"
FT                   /id="SG0042"
FT                   /label=HMMPfam
FT                   /note="HMMPfam hit to PF01313, Bac_export_3, score 6e-37"
FT   CDS             complement(61695..62465)
FT                   /GO=" ; GOid=GO:0006935; ; ; ; ; date=20071121"
FT                   /class="1.1.1"
FT                   /colour=0
FT                   /db_xref="GOA:Q2NX07"
FT                   /db_xref="InterPro:IPR005837"
FT                   /db_xref="InterPro:IPR005838"
FT                   /db_xref="UniProtKB/TrEMBL:Q2NX07"
FT                   /locus_tag="SG0043"
FT                   /ortholog="GeneDB_cdifficile:CD0260"
FT                   /primary_name="fliP"
FT                   /product="flagellar biosynthetic protein"
FT                   /status=" ; evidence=IEA; db_xref=cdifficile:CD0260;
FT                   date=20071121; method=automatic:reciprocal fasta"
FT   misc_feature    complement(61713..62294)
FT                   /colour=9
FT                   /domain="HMMPfam:PF00813;FliP;2.4e-111;codon 58-251"
FT                   /id="SG0043"
FT                   /label=HMMPfam
FT                   /note="HMMPfam hit to PF00813, FliP, score 2.4e-111"
FT   CDS             complement(62495..62869)
FT                   /GO=" ; GOid=GO:0006935; ; ; ; ; date=20071121"
FT                   /class="1.1.1"
FT                   /colour=0
FT                   /db_xref="GOA:Q2NX06"
FT                   /db_xref="InterPro:IPR007442"
FT                   /db_xref="UniProtKB/TrEMBL:Q2NX06"
FT                   /locus_tag="SG0044"
FT                   /ortholog="GeneDB_bbronchiseptica:BB2579"
FT                   /ortholog="GeneDB_bpertussis:BP1392"
FT                   /ortholog="GeneDB_bparapertussis:BPP1501"
FT                   /primary_name="fliO"
FT                   /product="flagellar protein FliO"
FT                   /status=" ; evidence=IEA; db_xref=bbronchiseptica:BB2579;
FT                   date=20071121; method=automatic:reciprocal fasta"
FT   misc_feature    complement(62504..62752)
FT                   /colour=9
FT                   /domain="HMMPfam:PF04347;FliO;2.1e-20;codon 40-122"
FT                   /id="SG0044"
FT                   /label=HMMPfam
FT                   /note="HMMPfam hit to PF04347, FliO, score 2.1e-20"
FT   CDS             complement(62870..63274)
FT                   /colour=0
FT                   /db_xref="GOA:Q2NX05"
FT                   /db_xref="InterPro:IPR001172"
FT                   /db_xref="InterPro:IPR001543"
FT                   /db_xref="InterPro:IPR012826"
FT                   /db_xref="UniProtKB/TrEMBL:Q2NX05"
FT                   /locus_tag="SG0045"
FT                   /product="putative flagellar motor switch protein flin"
FT                   /status=" ; evidence=IEA;
FT                   db_xref=ecarotovora_atroseptica:ECA1718; date=20071121;
FT                   method=automatic:top fasta hit"
FT                   /primary_name="fliN"
FT                   /class="1.1.1"
FT   misc_feature    complement(62897..63127)
FT                   /colour=9
FT                   /domain="HMMPfam:PF01052;SpoA;2.7e-29;codon 50-126"
FT                   /id="SG0045"
FT                   /label=HMMPfam
FT                   /note="HMMPfam hit to PF01052, SpoA, score 2.7e-29"
FT   CDS             complement(63267..64289)
FT                   /colour=0
FT                   /db_xref="GOA:Q2NX04"
FT                   /db_xref="InterPro:IPR001543"
FT                   /db_xref="InterPro:IPR001689"
FT                   /db_xref="UniProtKB/TrEMBL:Q2NX04"
FT                   /locus_tag="SG0046"
FT                   /product="putative flagellar motor switch protein"
FT                   /status=" ; evidence=IEA;
FT                   db_xref=ecarotovora_atroseptica:ECA1719; date=20071121;
FT                   method=automatic:top fasta hit"
FT                   /primary_name="fliM"
FT                   /class="1.1.1"
FT   misc_feature    complement(63585..64157)
FT                   /colour=9
FT                   /domain="HMMPfam:PF02154;FliM;1.3e-42;codon 45-235"
FT                   /id="SG0046"
FT                   /label=HMMPfam
FT                   /note="HMMPfam hit to PF02154, FliM, score 1.3e-42"
FT   CDS             complement(64286..64774)
FT                   /GO=" ; GOid=GO:0006935; ; ; ; ; date=20071121"
FT                   /class="1.1.1"
FT                   /colour=0
FT                   /db_xref="GOA:Q2NX03"
FT                   /db_xref="InterPro:IPR005503"
FT                   /db_xref="UniProtKB/TrEMBL:Q2NX03"
FT                   /locus_tag="SG0047"
FT                   /ortholog="GeneDB_bcenocepacia:CAL3507"
FT                   /product="flagellar basal body-associated protein FliL"
FT                   /status=" ; evidence=IEA; db_xref=bcenocepacia:CAL3507;
FT                   date=20071121; method=automatic:reciprocal fasta"
FT                   /primary_name="fliL"
FT   misc_feature    complement(64289..64765)
FT                   /colour=9
FT                   /domain="HMMPfam:PF03748;FliL;5.1e-13;codon 4-162"
FT                   /id="SG0047"
FT                   /label=HMMPfam
FT                   /note="HMMPfam hit to PF03748, FliL, score 5.1e-13"
FT   CDS             complement(64908..66026)
FT                   /GO=" ; GOid=GO:0006935; ; ; ; ; date=20071121"
FT                   /class="1.1.1"
FT                   /colour=0
FT                   /db_xref="GOA:Q2NX02"
FT                   /db_xref="InterPro:IPR001635"
FT                   /db_xref="UniProtKB/TrEMBL:Q2NX02"
FT                   /locus_tag="SG0048"
FT                   /ortholog="GeneDB_smarcescens:SMA2200"
FT                   /ortholog="GeneDB_styphi:STY2182"
FT                   /primary_name="fliK"
FT                   /product="flagellar hook-length control protein"
FT                   /status=" ; evidence=IEA; db_xref=smarcescens:SMA2200;
FT                   date=20071121; method=automatic:reciprocal fasta"
FT   misc_feature    complement(65064..65381)
FT                   /colour=9
FT                   /domain="HMMPfam:PF02120;Flg_hook;3.9e-24;codon 216-321"
FT                   /id="SG0048"
FT                   /label=HMMPfam
FT                   /note="HMMPfam hit to PF02120, Flg_hook, score 3.9e-24"
FT   CDS             complement(66023..66472)
FT                   /GO=" ; GOid=GO:0006935; ; ; ; ; date=20071121"
FT                   /class="1.1.1"
FT                   /colour=0
FT                   /db_xref="GOA:Q2NX01"
FT                   /db_xref="InterPro:IPR000809"
FT                   /db_xref="InterPro:IPR011567"
FT                   /db_xref="InterPro:IPR012823"
FT                   /db_xref="UniProtKB/TrEMBL:Q2NX01"
FT                   /locus_tag="SG0049"
FT                   /ortholog="GeneDB_ecarotovora_atroseptica:ECA1722"
FT                   /ortholog="GeneDB_yenterocolitica:YE2541"
FT                   /ortholog="GeneDB_smarcescens:SMA2199"
FT                   /ortholog="GeneDB_ypestis:YPO1826"
FT                   /ortholog="GeneDB_styphi:STY2181"
FT                   /ortholog="GeneDB_senteritidisPT4:SEN1036"
FT                   /ortholog="GeneDB_styphimuriumDT104:SDT1981"
FT                   /ortholog="GeneDB_sbongori:SBG1801"
FT                   /ortholog="GeneDB_bpseudomallei:BPSL0226"
FT                   /ortholog="GeneDB_bavium:BAV1712"
FT                   /ortholog="GeneDB_bbronchiseptica:BB2584"
FT                   /ortholog="GeneDB_bpertussis:BP1399"
FT                   /primary_name="fliJ"
FT                   /product="flagellar protein"
FT                   /status=" ; evidence=IEA;
FT                   db_xref=ecarotovora_atroseptica:ECA1722; date=20071121;
FT                   method=automatic:reciprocal fasta"
FT   misc_feature    complement(66029..66472)
FT                   /colour=9
FT                   /domain="HMMPfam:PF02050;FliJ;1.4e-35;codon 1-148"
FT                   /id="SG0049"
FT                   /label=HMMPfam
FT                   /note="HMMPfam hit to PF02050, FliJ, score 1.4e-35"
FT   CDS             complement(66483..67859)
FT                   /GO=" ; GOid=GO:0006935; ; ; ; ; date=20071121"
FT                   /class="1.1.1"
FT                   /colour=0
FT                   /db_xref="GOA:Q2NX00"
FT                   /db_xref="InterPro:IPR000194"
FT                   /db_xref="InterPro:IPR003593"
FT                   /db_xref="InterPro:IPR005714"
FT                   /db_xref="InterPro:IPR013379"
FT                   /db_xref="UniProtKB/TrEMBL:Q2NX00"
FT                   /locus_tag="SG0050"
FT                   /ortholog="GeneDB_smarcescens:SMA2198"
FT                   /ortholog="GeneDB_ecarotovora_atroseptica:ECA1723"
FT                   /ortholog="GeneDB_ypestis:YPO1827"
FT                   /ortholog="GeneDB_yenterocolitica:YE2540"
FT                   /ortholog="GeneDB_senteritidisPT4:SEN1037"
FT                   /ortholog="GeneDB_sbongori:SBG1800"
FT                   /ortholog="GeneDB_styphimuriumDT104:SDT1980"
FT                   /ortholog="GeneDB_styphi:STY2180"
FT                   /ortholog="GeneDB_bpseudomallei:BPSL0227"
FT                   /ortholog="GeneDB_bcenocepacia:CAL0522"
FT                   /ortholog="GeneDB_bbronchiseptica:BB2585"
FT                   /ortholog="GeneDB_bpertussis:BP1400"
FT                   /ortholog="GeneDB_bparapertussis:BPP1507"
FT                   /ortholog="GeneDB_bavium:BAV1713"
FT                   /ortholog="GeneDB_ctrachomtisL2:CTL0038"
FT                   /ortholog="GeneDB_cdifficile:CD0251"
FT                   /ortholog="GeneDB_cabortusS26.3:CAB036"
FT                   /ortholog="GeneDB_cjejuni:Cj0195"
FT                   /primary_name="fliI"
FT                   /product="flagellum-specific ATP synthase"
FT                   /status=" ; evidence=IEA; db_xref=smarcescens:SMA2198;
FT                   date=20071121; method=automatic:reciprocal fasta"
FT   misc_feature    complement(66744..67382)
FT                   /colour=9
FT                   /domain="HMMPfam:PF00006;ATP-synt_ab;8e-121;codon 160-372"
FT                   /id="SG0050"
FT                   /label=HMMPfam
FT                   /note="HMMPfam hit to PF00006, ATP-synt_ab, score 8e-121"
FT   CDS             complement(67831..68544)
FT                   /GO=" ; GOid=GO:0006935; ; ; ; ; date=20071121"
FT                   /class="1.1.1"
FT                   /colour=0
FT                   /db_xref="GOA:Q2NWZ9"
FT                   /db_xref="InterPro:IPR000563"
FT                   /db_xref="UniProtKB/TrEMBL:Q2NWZ9"
FT                   /locus_tag="SG0051"
FT                   /ortholog="GeneDB_smarcescens:SMA2197"
FT                   /ortholog="GeneDB_ecarotovora_atroseptica:ECA1724"
FT                   /ortholog="GeneDB_styphimuriumDT104:SDT1979"
FT                   /ortholog="GeneDB_styphi:STY2179"
FT                   /ortholog="GeneDB_senteritidisPT4:SEN1038"
FT                   /ortholog="GeneDB_ypestis:YPO1828"
FT                   /ortholog="GeneDB_yenterocolitica:YE2539"
FT                   /ortholog="GeneDB_bpseudomallei:BPSL0228"
FT                   /ortholog="GeneDB_bbronchiseptica:BB2586"
FT                   /ortholog="GeneDB_bcenocepacia:CAL0523"
FT                   /ortholog="GeneDB_bparapertussis:BPP1508"
FT                   /ortholog="GeneDB_bpertussis:BP1401"
FT                   /ortholog="GeneDB_bavium:BAV1714"
FT                   /primary_name="fliH"
FT                   /product="flagellar assembly protein"
FT                   /status=" ; evidence=IEA; db_xref=smarcescens:SMA2197;
FT                   date=20071121; method=automatic:reciprocal fasta"
FT   misc_feature    complement(67885..68532)
FT                   /colour=9
FT                   /domain="HMMPfam:PF02108;FliH;2.7e-30;codon 5-220"
FT                   /id="SG0051"
FT                   /label=HMMPfam
FT                   /note="HMMPfam hit to PF02108, FliH, score 2.7e-30"
FT   CDS             complement(68537..69526)
FT                   /GO=" ; GOid=GO:0030112; ; ; ; ; date=20071121"
FT                   /class="1.1.1"
FT                   /colour=0
FT                   /db_xref="GOA:Q2NWZ8"
FT                   /db_xref="InterPro:IPR000090"
FT                   /db_xref="UniProtKB/TrEMBL:Q2NWZ8"
FT                   /locus_tag="SG0052"
FT                   /ortholog="GeneDB_styphi:STY2178"
FT                   /ortholog="GeneDB_styphimuriumDT104:SDT1978"
FT                   /ortholog="GeneDB_senteritidisPT4:SEN1039"
FT                   /ortholog="GeneDB_sbongori:SBG1799"
FT                   /ortholog="GeneDB_yenterocolitica:YE2538"
FT                   /ortholog="GeneDB_ypestis:YPO1829"
FT                   /ortholog="GeneDB_smarcescens:SMA2196"
FT                   /ortholog="GeneDB_ecarotovora_atroseptica:ECA1725"
FT                   /ortholog="GeneDB_bpertussis:BP1402"
FT                   /ortholog="GeneDB_bavium:BAV1715"
FT                   /ortholog="GeneDB_bparapertussis:BPP1509"
FT                   /ortholog="GeneDB_bbronchiseptica:BB2587"
FT                   /ortholog="GeneDB_bpseudomallei:BPSL0229"
FT                   /ortholog="GeneDB_bcenocepacia:CAL0524"
FT                   /ortholog="GeneDB_cjejuni:Cj0319"
FT                   /primary_name="fliG"
FT                   /product="flagellar motor switch protein FliG"
FT                   /status=" ; evidence=IEA; db_xref=styphi:STY2178;
FT                   date=20071121; method=automatic:reciprocal fasta"
FT   misc_feature    complement(68561..68890)
FT                   /colour=9
FT                   /domain="HMMPfam:PF01706;FliG_C;2.7e-38;codon 213-322"
FT                   /id="SG0052"
FT                   /label=HMMPfam
FT                   /note="HMMPfam hit to PF01706, FliG_C, score 2.7e-38"
FT   CDS             complement(69523..71229)
FT                   /GO=" ; GOid=GO:0006935; ; ; ; ; date=20071121"
FT                   /class="1.1.1"
FT                   /colour=0
FT                   /db_xref="GOA:Q2NWZ7"
FT                   /db_xref="InterPro:IPR000067"
FT                   /db_xref="InterPro:IPR006182"
FT                   /db_xref="InterPro:IPR013556"
FT                   /db_xref="UniProtKB/TrEMBL:Q2NWZ7"
FT                   /locus_tag="SG0053"
FT                   /ortholog="GeneDB_smarcescens:SMA2195"
FT                   /ortholog="GeneDB_yenterocolitica:YE2537"
FT                   /ortholog="GeneDB_styphimuriumDT104:SDT1977"
FT                   /ortholog="GeneDB_ypestis:YPO1830"
FT                   /ortholog="GeneDB_sbongori:SBG1798"
FT                   /ortholog="GeneDB_senteritidisPT4:SEN1040"
FT                   /ortholog="GeneDB_styphi:STY2177"
FT                   /ortholog="GeneDB_ecarotovora_atroseptica:ECA1726"
FT                   /ortholog="GeneDB_bavium:BAV1716"
FT                   /ortholog="GeneDB_bbronchiseptica:BB2588"
FT                   /ortholog="GeneDB_bpertussis:BP1403"
FT                   /ortholog="GeneDB_bpseudomallei:BPSL0230"
FT                   /ortholog="GeneDB_bcenocepacia:CAL0525"
FT                   /primary_name="fliF"
FT                   /product="flagellar basal-body M-ring protein"
FT                   /status=" ; evidence=IEA; db_xref=smarcescens:SMA2195;
FT                   date=20071121; method=automatic:reciprocal fasta"
FT   misc_feature    complement(69898..70464)
FT                   /colour=9
FT                   /domain="HMMPfam:PF08345;YscJ_FliF_C;9.4e-71;codon
FT                   256-444"
FT                   /id="SG0053"
FT                   /label=HMMPfam
FT                   /note="HMMPfam hit to PF08345, YscJ_FliF_C, score 9.4e-71"
FT   misc_feature    complement(70537..71163)
FT                   /colour=9
FT                   /domain="HMMPfam:PF01514;YscJ_FliF;2.7e-77;codon 23-231"
FT                   /id="SG0053"
FT                   /label=HMMPfam
FT                   /note="HMMPfam hit to PF01514, YscJ_FliF, score 2.7e-77"
FT   CDS             71471..71794
FT                   /EC_number="MF_00724"
FT                   /GO=" ; GOid=GO:0006935; ; ; ; ; date=20071121"
FT                   /class="1.1.1"
FT                   /colour=0
FT                   /db_xref="GOA:Q2NWZ6"
FT                   /db_xref="InterPro:IPR001624"
FT                   /db_xref="UniProtKB/TrEMBL:Q2NWZ6"
FT                   /db_xref="EC:MF_00724"
FT                   /locus_tag="SG0054"
FT                   /ortholog="GeneDB_ypestis:YPO1831"
FT                   /ortholog="GeneDB_yenterocolitica:YE2536"
FT                   /ortholog="GeneDB_ecarotovora_atroseptica:ECA1727"
FT                   /ortholog="GeneDB_smarcescens:SMA2194"
FT                   /ortholog="GeneDB_sbongori:SBG1797"
FT                   /ortholog="GeneDB_styphimuriumDT104:SDT1976"
FT                   /ortholog="GeneDB_senteritidisPT4:SEN1041"
FT                   /ortholog="GeneDB_styphi:STY2176"
FT                   /ortholog="GeneDB_bbronchiseptica:BB2589"
FT                   /ortholog="GeneDB_bparapertussis:BPP1511"
FT                   /ortholog="GeneDB_bpertussis:BP1404"
FT                   /ortholog="GeneDB_bpseudomallei:BPSL0231"
FT                   /ortholog="GeneDB_bcenocepacia:CAL0526"
FT                   /ortholog="GeneDB_bavium:BAV1717"
FT                   /primary_name="fliE"
FT                   /product="Flagellar hook-basal body complex protein fliE"
FT                   /status=" ; evidence=IEA; db_xref=ypestis:YPO1831;
FT                   date=20071121; method=automatic:HAMAP"
FT                   /status="level=2; evidence=IEA; ; date=20071121;
FT                   method=automatic:hamap"
FT   misc_feature    71480..71791
FT                   /colour=9
FT                   /domain="HMMPfam:PF02049;FliE;2.1e-20;codon 4-107"
FT                   /id="SG0054"
FT                   /label=HMMPfam
FT                   /note="HMMPfam hit to PF02049, FliE, score 2.1e-20"
FT   CDS             complement(71863..72204)
FT                   /db_xref="GOA:Q2NWZ5"
FT                   /db_xref="UniProtKB/TrEMBL:Q2NWZ5"
FT                   /locus_tag="SG0055"
FT                   /class="1.1.1"
FT                   /colour=0
FT                   /primary_name="fliT"
FT                   /product="flagellar protein FliT"
FT   CDS             complement(72218..72607)
FT                   /GO=" ; GOid=GO:0030112; ; ; ; ; date=20071121"
FT                   /class="1.1.1"
FT                   /colour=0
FT                   /db_xref="GOA:Q2NWZ4"
FT                   /db_xref="InterPro:IPR003713"
FT                   /db_xref="UniProtKB/TrEMBL:Q2NWZ4"
FT                   /locus_tag="SG0056"
FT                   /ortholog="GeneDB_styphimuriumDT104:SDT1969"
FT                   /ortholog="GeneDB_senteritidisPT4:SEN1047"
FT                   /ortholog="GeneDB_sbongori:SBG1790"
FT                   /ortholog="GeneDB_styphi:STY2169"
FT                   /ortholog="GeneDB_ypestis:YPO1840"
FT                   /ortholog="GeneDB_yenterocolitica:YE2525"
FT                   /ortholog="GeneDB_smarcescens:SMA2188"
FT                   /ortholog="GeneDB_ecarotovora_atroseptica:ECA1729"
FT                   /ortholog="GeneDB_bpseudomallei:BPSL0232"
FT                   /ortholog="GeneDB_bcenocepacia:CAL0527"
FT                   /ortholog="GeneDB_bavium:BAV1722"
FT                   /ortholog="GeneDB_bbronchiseptica:BB2594"
FT                   /ortholog="GeneDB_bparapertussis:BPP1516"
FT                   /ortholog="GeneDB_bpertussis:BP1409"
FT                   /ortholog="GeneDB_cjejuni:Cj0549"
FT                   /primary_name="fliS"
FT                   /product="flagellar protein FliS"
FT                   /status=" ; evidence=IEA;
FT                   db_xref=styphimuriumDT104:SDT1969; date=20071121;
FT                   method=automatic:reciprocal fasta"
FT   misc_feature    complement(72221..72601)
FT                   /colour=9
FT                   /domain="HMMPfam:PF02561;FliS;1.3e-33;codon 3-129"
FT                   /id="SG0056"
FT                   /label=HMMPfam
FT                   /note="HMMPfam hit to PF02561, FliS, score 1.3e-33"
FT   CDS             complement(72688..74148)
FT                   /GO=" ; GOid=GO:0006935; ; ; ; ; date=20071121"
FT                   /class="1.1.1"
FT                   /colour=0
FT                   /db_xref="GOA:Q2NWZ3"
FT                   /db_xref="InterPro:IPR003481"
FT                   /db_xref="InterPro:IPR010809"
FT                   /db_xref="InterPro:IPR010810"
FT                   /db_xref="UniProtKB/TrEMBL:Q2NWZ3"
FT                   /locus_tag="SG0057"
FT                   /ortholog="GeneDB_yenterocolitica:YE2524"
FT                   /ortholog="GeneDB_ypestis:YPO1841"
FT                   /primary_name="fliD"
FT                   /product="flagellar hook-associated protein 2"
FT                   /status=" ; evidence=IEA; db_xref=yenterocolitica:YE2524;
FT                   date=20071121; method=automatic:reciprocal fasta"
FT   misc_feature    complement(72733..73458)
FT                   /colour=9
FT                   /domain="HMMPfam:PF07195;FliD_C;6.5e-58;codon 231-472"
FT                   /id="SG0057"
FT                   /label=HMMPfam
FT                   /note="HMMPfam hit to PF07195, FliD_C, score 6.5e-58"
FT   misc_feature    complement(73603..73788)
FT                   /colour=9
FT                   /domain="HMMPfam:PF07196;Flagellin_IN;1.5e-05;codon
FT                   121-182"
FT                   /id="SG0057"
FT                   /label=HMMPfam
FT                   /note="HMMPfam hit to PF07196, Flagellin_IN, score
FT                   1.5e-05"
FT   misc_feature    complement(73849..74148)
FT                   /colour=9
FT                   /domain="HMMPfam:PF02465;FliD_N;7.2e-22;codon 1-100"
FT                   /id="SG0057"
FT                   /label=HMMPfam
FT                   /note="HMMPfam hit to PF02465, FliD_N, score 7.2e-22"
FT   CDS             74875..76134
FT                   /GO=" ; GOid=GO:0006935; ; ; ; ; date=20071121"
FT                   /class="1.1.1"
FT                   /colour=0
FT                   /db_xref="GOA:Q2NWZ2"
FT                   /db_xref="InterPro:IPR001029"
FT                   /db_xref="InterPro:IPR001492"
FT                   /db_xref="UniProtKB/TrEMBL:Q2NWZ2"
FT                   /locus_tag="SG0058"
FT                   /ortholog="GeneDB_smarcescens:SMA2186"
FT                   /ortholog="GeneDB_styphimuriumDT104:SDT1967"
FT                   /ortholog="GeneDB_senteritidisPT4:SEN1049"
FT                   /ortholog="GeneDB_sbongori:SBG1788"
FT                   /ortholog="GeneDB_ypestis:YPO1842"
FT                   /ortholog="GeneDB_styphi:STY2167"
FT                   /ortholog="GeneDB_bavium:BAV1668"
FT                   /ortholog="GeneDB_yenterocolitica:YE2521"
FT                   /ortholog="GeneDB_bparapertussis:BPP1465"
FT                   /ortholog="GeneDB_bbronchiseptica:BB2539"
FT                   /ortholog="GeneDB_bpertussis:BP0996"
FT                   /ortholog="GeneDB_bcenocepacia:CAL0114"
FT                   /ortholog="GeneDB_bpseudomallei:BPSL3319"
FT                   /ortholog="GeneDB_ecarotovora_atroseptica:ECA1731"
FT                   /primary_name="fliC"
FT                   /product="flagellin"
FT                   /status=" ; evidence=IEA; db_xref=smarcescens:SMA2186;
FT                   date=20071121; method=automatic:reciprocal fasta"
FT   misc_feature    74959..75369
FT                   /colour=9
FT                   /domain="HMMPfam:PF00669;Flagellin_N;1.3e-62;codon 29-165"
FT                   /id="SG0058"
FT                   /label=HMMPfam
FT                   /note="HMMPfam hit to PF00669, Flagellin_N, score 1.3e-62"
FT   misc_feature    75850..76065
FT                   /colour=9
FT                   /domain="HMMPfam:PF00700;Flagellin_C;5.4e-29;codon
FT                   326-397"
FT                   /id="SG0058"
FT                   /label=HMMPfam
FT                   /note="HMMPfam hit to PF00700, Flagellin_C, score 5.4e-29"
FT   CDS             76289..77014
FT                   /class="2.2.11"
FT                   /colour=0
FT                   /db_xref="GOA:Q2NWZ1"
FT                   /db_xref="InterPro:IPR000943"
FT                   /db_xref="InterPro:IPR007624"
FT                   /db_xref="InterPro:IPR007627"
FT                   /db_xref="InterPro:IPR007630"
FT                   /db_xref="InterPro:IPR011991"
FT                   /db_xref="InterPro:IPR012845"
FT                   /db_xref="InterPro:IPR014284"
FT                   /db_xref="UniProtKB/TrEMBL:Q2NWZ1"
FT                   /locus_tag="SG0059"
FT                   /ortholog="GeneDB_yenterocolitica:YE2519"
FT                   /ortholog="GeneDB_styphi:STY2164"
FT                   /ortholog="GeneDB_styphimuriumDT104:SDT1964"
FT                   /ortholog="GeneDB_senteritidisPT4:SEN1051"
FT                   /ortholog="GeneDB_sbongori:SBG1786"
FT                   /ortholog="GeneDB_ypestis:YPO1843"
FT                   /ortholog="GeneDB_smarcescens:SMA2185"
FT                   /ortholog="GeneDB_ecarotovora_atroseptica:ECA1739"
FT                   /ortholog="GeneDB_bpseudomallei:BPSL3291"
FT                   /ortholog="GeneDB_bcenocepacia:CAL0144"
FT                   /ortholog="GeneDB_bavium:BAV1669"
FT                   /ortholog="GeneDB_bbronchiseptica:BB2540"
FT                   /ortholog="GeneDB_bpertussis:BP1021"
FT                   /ortholog="GeneDB_cdifficile:CD0266"
FT                   /ortholog="GeneDB_cabortusS26.3:CAB415"
FT                   /ortholog="GeneDB_ctrachomtisL2:CTL0317"
FT                   /primary_name="fliA"
FT                   /product="RNA polymerase sigma factor for flagellar
FT                   operon"
FT                   /status=" ; evidence=IEA; db_xref=yenterocolitica:YE2519;
FT                   date=20071121; method=automatic:reciprocal fasta"
FT   misc_feature    76337..76558
FT                   /colour=9
FT                   /domain="HMMPfam:PF04542;Sigma70_r2;4.9e-17;codon 17-90"
FT                   /id="SG0059"
FT                   /label=HMMPfam
FT                   /note="HMMPfam hit to PF04542, Sigma70_r2, score 4.9e-17"
FT   misc_feature    76559..76756
FT                   /colour=9
FT                   /domain="HMMPfam:PF04539;Sigma70_r3;7.2e-08;codon 91-156"
FT                   /id="SG0059"
FT                   /label=HMMPfam
FT                   /note="HMMPfam hit to PF04539, Sigma70_r3, score 7.2e-08"
FT   misc_feature    76847..76993
FT                   /colour=9
FT                   /domain="HMMPfam:PF04545;Sigma70_r4;5.6e-16;codon 187-235"
FT                   /id="SG0059"
FT                   /label=HMMPfam
FT                   /note="HMMPfam hit to PF04545, Sigma70_r4, score 5.6e-16"
FT   CDS             77593..79200
FT                   /class="1.5.5"
FT                   /colour=3
FT                   /db_xref="GOA:Q2NWZ0"
FT                   /db_xref="InterPro:IPR000914"
FT                   /db_xref="UniProtKB/TrEMBL:Q2NWZ0"
FT                   /locus_tag="SG0060"
FT                   /ortholog="GeneDB_yenterocolitica:YE4083"
FT                   /ortholog="GeneDB_ypestis:YPO4003"
FT                   /ortholog="GeneDB_smarcescens:SMA4244"
FT                   /ortholog="GeneDB_styphi:STY4168"
FT                   /ortholog="GeneDB_ecarotovora_atroseptica:ECA4394"
FT                   /ortholog="GeneDB_sbongori:SBG3224"
FT                   /ortholog="GeneDB_styphimuriumDT104:SDT3612"
FT                   /ortholog="GeneDB_senteritidisPT4:SEN3454"
FT                   /ortholog="GeneDB_bpseudomallei:BPSL0249"
FT                   /ortholog="GeneDB_bcenocepacia:CAL0544"
FT                   /ortholog="GeneDB_bbronchiseptica:BB3712"
FT                   /ortholog="GeneDB_bpertussis:BP2396"
FT                   /ortholog="GeneDB_bparapertussis:BPP3261"
FT                   /ortholog="GeneDB_bavium:BAV1159"
FT                   /ortholog="GeneDB_rleguminosarum:RL110448"
FT                   /primary_name="dppA"
FT                   /product="periplasmic dipeptide transport protein"
FT                   /status=" ; evidence=IEA; db_xref=yenterocolitica:YE4083;
FT                   date=20071121; method=automatic:reciprocal fasta"
FT   misc_feature    77809..78957
FT                   /colour=9
FT                   /domain="HMMPfam:PF00496;SBP_bac_5;6.4e-90;codon 73-455"
FT                   /id="SG0060"
FT                   /label=HMMPfam
FT                   /note="HMMPfam hit to PF00496, SBP_bac_5, score 6.4e-90"
FT   CDS             79401..80420
FT                   /class="1.5.5"
FT                   /colour=3
FT                   /db_xref="GOA:Q2NWY9"
FT                   /db_xref="InterPro:IPR000515"
FT                   /db_xref="UniProtKB/TrEMBL:Q2NWY9"
FT                   /locus_tag="SG0061"
FT                   /ortholog="GeneDB_smarcescens:SMA4245"
FT                   /ortholog="GeneDB_yenterocolitica:YE4082"
FT                   /ortholog="GeneDB_ecarotovora_atroseptica:ECA4393"
FT                   /ortholog="GeneDB_senteritidisPT4:SEN3453"
FT                   /ortholog="GeneDB_styphi:STY4169"
FT                   /ortholog="GeneDB_styphimuriumDT104:SDT3611"
FT                   /ortholog="GeneDB_sbongori:SBG3223"
FT                   /ortholog="GeneDB_ypestis:YPO4002"
FT                   /ortholog="GeneDB_bcenocepacia:CAL0545"
FT                   /ortholog="GeneDB_bpseudomallei:BPSL0250"
FT                   /ortholog="GeneDB_rleguminosarum:RL120774"
FT                   /ortholog="GeneDB_bbronchiseptica:BB2518"
FT                   /ortholog="GeneDB_bparapertussis:BPP1444"
FT                   /ortholog="GeneDB_bpertussis:BP2691"
FT                   /ortholog="GeneDB_bavium:BAV1645"
FT                   /ortholog="GeneDB_mtuberculosis:Rv3665c"
FT                   /ortholog="GeneDB_mbovis:Mb3689c"
FT                   /ortholog="GeneDB_cdiphtheriae:DIP0957"
FT                   /ortholog="GeneDB_cdifficile:CD2673"
FT                   /ortholog="GeneDB_twhipplei:TW149"
FT                   /ortholog="GeneDB_spyogenes:SpyM51674"
FT                   /primary_name="dppB"
FT                   /product="dipeptide ABC transporter, permease protein"
FT                   /status=" ; evidence=IEA; db_xref=smarcescens:SMA4245;
FT                   date=20071121; method=automatic:reciprocal fasta"
FT   misc_feature    79686..80411
FT                   /colour=9
FT                   /domain="HMMPfam:PF00528;BPD_transp_1;1.2e-54;codon
FT                   96-337"
FT                   /id="SG0061"
FT                   /label=HMMPfam
FT                   /note="HMMPfam hit to PF00528, BPD_transp_1, score
FT                   1.2e-54"
FT   CDS             80432..81337
FT                   /class="1.5.5"
FT                   /colour=3
FT                   /db_xref="GOA:Q2NWY8"
FT                   /db_xref="InterPro:IPR000515"
FT                   /db_xref="UniProtKB/TrEMBL:Q2NWY8"
FT                   /locus_tag="SG0062"
FT                   /ortholog="GeneDB_ecarotovora_atroseptica:ECA4392"
FT                   /ortholog="GeneDB_smarcescens:SMA4246"
FT                   /ortholog="GeneDB_yenterocolitica:YE4081"
FT                   /ortholog="GeneDB_ypestis:YPO4001"
FT                   /ortholog="GeneDB_sbongori:SBG3222"
FT                   /ortholog="GeneDB_styphimuriumDT104:SDT3610"
FT                   /ortholog="GeneDB_senteritidisPT4:SEN3452"
FT                   /ortholog="GeneDB_styphi:STY4170"
FT                   /ortholog="GeneDB_bcenocepacia:CAL0546"
FT                   /ortholog="GeneDB_bpseudomallei:BPSL0251"
FT                   /ortholog="GeneDB_bavium:BAV1646"
FT                   /ortholog="GeneDB_bparapertussis:BPP1445"
FT                   /ortholog="GeneDB_bbronchiseptica:BB2519"
FT                   /ortholog="GeneDB_rleguminosarum:RL120773"
FT                   /ortholog="GeneDB_bpertussis:BP2394"
FT                   /ortholog="GeneDB_cdiphtheriae:DIP1742"
FT                   /primary_name="dppC"
FT                   /product="dipeptide transport system permease protein"
FT                   /status=" ; evidence=IEA;
FT                   db_xref=ecarotovora_atroseptica:ECA4392; date=20071121;
FT                   method=automatic:reciprocal fasta"
FT   misc_feature    80726..81334
FT                   /colour=9
FT                   /domain="HMMPfam:PF00528;BPD_transp_1;2.9e-43;codon
FT                   99-301"
FT                   /id="SG0062"
FT                   /label=HMMPfam
FT                   /note="HMMPfam hit to PF00528, BPD_transp_1, score
FT                   2.9e-43"
FT   CDS             81348..82328
FT                   /class="1.5.5"
FT                   /colour=3
FT                   /db_xref="GOA:Q2NWY7"
FT                   /db_xref="InterPro:IPR003439"
FT                   /db_xref="InterPro:IPR003593"
FT                   /db_xref="InterPro:IPR010066"
FT                   /db_xref="InterPro:IPR013563"
FT                   /db_xref="UniProtKB/TrEMBL:Q2NWY7"
FT                   /locus_tag="SG0063"
FT                   /ortholog="GeneDB_smarcescens:SMA4247"
FT                   /ortholog="GeneDB_ecarotovora_atroseptica:ECA4391"
FT                   /ortholog="GeneDB_yenterocolitica:YE4080"
FT                   /ortholog="GeneDB_styphimuriumDT104:SDT3609"
FT                   /ortholog="GeneDB_senteritidisPT4:SEN3451"
FT                   /ortholog="GeneDB_styphi:STY4171"
FT                   /ortholog="GeneDB_ypestis:YPO4000"
FT                   /ortholog="GeneDB_sbongori:SBG3221"
FT                   /ortholog="GeneDB_bcenocepacia:CAL0547"
FT                   /ortholog="GeneDB_bpseudomallei:BPSL0252"
FT                   /ortholog="GeneDB_bavium:BAV0998"
FT                   /primary_name="dppD"
FT                   /product="dipeptide ABC transporter, ATP-binding protein"
FT                   /status=" ; evidence=IEA; db_xref=smarcescens:SMA4247;
FT                   date=20071121; method=automatic:reciprocal fasta"
FT   misc_feature    81444..82037
FT                   /colour=9
FT                   /domain="HMMPfam:PF00005;ABC_tran;1.2e-57;codon 33-230"
FT                   /id="SG0063"
FT                   /label=HMMPfam
FT                   /note="HMMPfam hit to PF00005, ABC_tran, score 1.2e-57"
FT   misc_feature    82044..82238
FT                   /colour=9
FT                   /domain="HMMPfam:PF08352;oligo_HPY;1.8e-23;codon 233-297"
FT                   /id="SG0063"
FT                   /label=HMMPfam
FT                   /note="HMMPfam hit to PF08352, oligo_HPY, score 1.8e-23"
FT   CDS             82325..83335
FT                   /class="1.5.5"
FT                   /colour=3
FT                   /db_xref="GOA:Q2NWY6"
FT                   /db_xref="InterPro:IPR003439"
FT                   /db_xref="InterPro:IPR003593"
FT                   /db_xref="InterPro:IPR010066"
FT                   /db_xref="InterPro:IPR013563"
FT                   /db_xref="UniProtKB/TrEMBL:Q2NWY6"
FT                   /locus_tag="SG0064"
FT                   /ortholog="GeneDB_ypestis:YPO3999"
FT                   /ortholog="GeneDB_smarcescens:SMA4248"
FT                   /ortholog="GeneDB_ecarotovora_atroseptica:ECA4390"
FT                   /ortholog="GeneDB_sbongori:SBG3220"
FT                   /ortholog="GeneDB_styphi:STY4172"
FT                   /ortholog="GeneDB_senteritidisPT4:SEN3450"
FT                   /ortholog="GeneDB_styphimuriumDT104:SDT3608"
FT                   /ortholog="GeneDB_yenterocolitica:YE4079"
FT                   /ortholog="GeneDB_bpseudomallei:BPSL0253"
FT                   /ortholog="GeneDB_bcenocepacia:CAL0548"
FT                   /ortholog="GeneDB_rleguminosarum:RL100280"
FT                   /primary_name="dppF"
FT                   /product="dipeptide transport ATP-binding protein"
FT                   /status=" ; evidence=IEA; db_xref=ypestis:YPO3999;
FT                   date=20071121; method=automatic:reciprocal fasta"
FT   misc_feature    82469..83041
FT                   /colour=9
FT                   /domain="HMMPfam:PF00005;ABC_tran;1.8e-60;codon 49-239"
FT                   /id="SG0064"
FT                   /label=HMMPfam
FT                   /note="HMMPfam hit to PF00005, ABC_tran, score 1.8e-60"
FT   misc_feature    83048..83245
FT                   /colour=9
FT                   /domain="HMMPfam:PF08352;oligo_HPY;3.7e-32;codon 242-307"
FT                   /id="SG0064"
FT                   /label=HMMPfam
FT                   /note="HMMPfam hit to PF08352, oligo_HPY, score 3.7e-32"
FT   misc_feature    complement(84022..84642)
FT                   /label=Ancestral_Gene
FT                   /note="Putative ancestral gene include SG0065 (50,65% of
FT                   ancestral gene)"
FT   misc_feature    complement(84028..84123)
FT                   /colour=9
FT                   /domain="HMMPfam:PF00196;GerE;1e-07;codon 1-32"
FT                   /id="SG0065"
FT                   /label=HMMPfam
FT                   /note="HMMPfam hit to PF00196, GerE, score 1e-07"
FT   CDS             complement(84328..84642)
FT                   /db_xref="UniProtKB/TrEMBL:Q2NWY5"
FT                   /locus_tag="SG0065"
FT                   /product="putative LuxR-family transcriptional regulator"
FT                   /colour=9
FT                   /class="6.3.11"
FT   CDS             complement(join(85209..85610,85612..85695,85698..85787,85789..86250))
FT                   /colour=3
FT                   /locus_tag="ps_SGL0018c"
FT                   /product="putative cellulose synthase protein C"
FT                   /status=" ; evidence=IEA; db_xref=bavium:BAV2627;
FT                   date=20071121; method=automatic:top fasta hit"
FT                   /pseudo
FT                   /class="2.2.8"
FT   misc_feature    complement(join(85209..85610,85612..85695,85698..85787,85789..86178))
FT                   /colour=9
FT                   /domain="HMMPfam:PF05420;BCSC_C;1.4e-32;codon 25-346"
FT                   /id="ps_SGL0018c"
FT                   /label=HMMPfam
FT                   /note="HMMPfam hit to PF05420, BCSC_C, score 1.4e-32"
FT   CDS             complement(join(88472..89137,89134..90522))
FT                   /locus_tag="ps_SGL0019c"
FT                   /pseudo
FT                   /product="putative cyclic di-GMP binding protein
FT                   (cellulose synthase regulatory subunit)"
FT                   /class="2.2.8"
FT                   /colour=3
FT   misc_feature    complement(89533..90183)
FT                   /colour=9
FT                   /domain="HMMPfam:PF03170;BcsB;3.9e-13;codon 1-217"
FT                   /id="ps_SGL0019c"
FT                   /label=HMMPfam
FT                   /note="HMMPfam hit to PF03170, BcsB, score 3.9e-13"
FT   CDS             complement(join(90922..91233,91233..91847,91852..92865))
FT                   /colour=3
FT                   /locus_tag="ps_SGL0020c"
FT                   /product="putative cellulose synthase catalytic subunit
FT                   [UDP-forming]"
FT                   /status=" ; evidence=IEA; db_xref=bcenocepacia:CAL1395;
FT                   date=20071121; method=automatic:top fasta hit"
FT                   /pseudo
FT                   /class="2.2.8"
FT   misc_feature    complement(91984..92499)
FT                   /colour=9
FT                   /domain="HMMPfam:PF00535;Glycos_transf_2;1.3e-18;codon
FT                   123-294"
FT                   /id="ps_SGL0020c"
FT                   /label=HMMPfam
FT                   /note="HMMPfam hit to PF00535, Glycos_transf_2, score
FT                   1.3e-18"
FT   CDS             complement(join(92909..93106,93112..93684))
FT                   /locus_tag="ps_SGL0021c"
FT                   /pseudo
FT                   /product="Putative uncharacterized protein"
FT                   /class="0.0.2"
FT                   /colour=10
FT   CDS             94714..95814
FT                   /GO=" ; GOid=GO:0005886; ; ; ; ; date=20071121"
FT                   /class="4.1.1"
FT                   /colour=3
FT                   /db_xref="GOA:Q2NWY4"
FT                   /db_xref="InterPro:IPR003660"
FT                   /db_xref="UniProtKB/TrEMBL:Q2NWY4"
FT                   /locus_tag="SG0066"
FT                   /ortholog="GeneDB_ecarotovora_atroseptica:ECA4363"
FT                   /product="putative membrane protein"
FT                   /status=" ; evidence=IEA;
FT                   db_xref=ecarotovora_atroseptica:ECA4363; date=20071121;
FT                   method=automatic:reciprocal fasta"
FT   misc_feature    95191..95412
FT                   /colour=9
FT                   /domain="HMMPfam:PF00672;HAMP;2.9e-05;codon 160-233"
FT                   /id="SG0066"
FT                   /label=HMMPfam
FT                   /note="HMMPfam hit to PF00672, HAMP, score 2.9e-05"
FT   CDS             join(95826..96017,96019..96645)
FT                   /colour=9
FT                   /locus_tag="ps_SGL0022"
FT                   /product="putative signal transduction protein"
FT                   /status=" ; evidence=IEA; db_xref=smarcescens:SMA4257;
FT                   date=20071121; method=automatic:top fasta hit"
FT                   /pseudo
FT                   /class="6.1.0"
FT   misc_feature    join(95940..96017,96019..96612)
FT                   /colour=9
FT                   /domain="HMMPfam:PF00563;EAL;9.4e-61;codon 39-262"
FT                   /id="ps_SGL0022"
FT                   /label=HMMPfam
FT                   /note="HMMPfam hit to PF00563, EAL, score 9.4e-61"
FT   CDS             join(96925..97014,97017..97412,97418..98404)
FT                   /class="2.1.4"
FT                   /colour=5
FT                   /locus_tag="ps_SGL0023"
FT                   /ortholog="GeneDB_yenterocolitica:YE4066"
FT                   /ortholog="GeneDB_ypestis:YPO3991"
FT                   /ortholog="GeneDB_smarcescens:SMA4259"
FT                   /ortholog="GeneDB_sbongori:SBG3208"
FT                   /ortholog="GeneDB_styphi:STY4190"
FT                   /ortholog="GeneDB_styphimuriumDT104:SDT3592"
FT                   /ortholog="GeneDB_senteritidisPT4:SEN3436"
FT                   /ortholog="GeneDB_ecarotovora_atroseptica:ECA4361"
FT                   /product="putative insulinase family protease"
FT                   /status=" ; evidence=IEA; db_xref=yenterocolitica:YE4066;
FT                   date=20071121; method=automatic:reciprocal fasta"
FT                   /pseudo
FT   misc_feature    join(97053..97412,97418..97495)
FT                   /colour=9
FT                   /domain="HMMPfam:PF00675;Peptidase_M16;0.006;codon 43-188"
FT                   /id="ps_SGL0023"
FT                   /label=HMMPfam
FT                   /note="HMMPfam hit to PF00675, Peptidase_M16, score 0.006"
FT   misc_feature    97520..98056
FT                   /colour=9
FT                   /domain="HMMPfam:PF05193;Peptidase_M16_C;2.6e-08;codon
FT                   197-375"
FT                   /id="ps_SGL0023"
FT                   /label=HMMPfam
FT                   /note="HMMPfam hit to PF05193, Peptidase_M16_C, score
FT                   2.6e-08"
FT   CDS             complement(98463..99404)
FT                   /class="3.4.3"
FT                   /colour=6
FT                   /db_xref="GOA:Q2NWY3"
FT                   /db_xref="InterPro:IPR011611"
FT                   /db_xref="UniProtKB/TrEMBL:Q2NWY3"
FT                   /locus_tag="SG0067"
FT                   /ortholog="GeneDB_senteritidisPT4:SEN3435"
FT                   /ortholog="GeneDB_styphimuriumDT104:SDT3591"
FT                   /ortholog="GeneDB_styphi:STY4191"
FT                   /ortholog="GeneDB_sbongori:SBG3207"
FT                   /ortholog="GeneDB_ypestis:YPO3990"
FT                   /ortholog="GeneDB_ecarotovora_atroseptica:ECA4360"
FT                   /ortholog="GeneDB_yenterocolitica:YE4065"
FT                   /ortholog="GeneDB_smarcescens:SMA3974"
FT                   /ortholog="GeneDB_bpseudomallei:BPSL1539"
FT                   /primary_name="kdgK"
FT                   /product="2-dehydro-3-deoxygluconokinase"
FT                   /status=" ; evidence=IEA; db_xref=senteritidisPT4:SEN3435;
FT                   date=20071121; method=automatic:reciprocal fasta"
FT   misc_feature    complement(98481..99398)
FT                   /colour=9
FT                   /domain="HMMPfam:PF00294;PfkB;2.1e-76;codon 3-308"
FT                   /id="SG0067"
FT                   /label=HMMPfam
FT                   /note="HMMPfam hit to PF00294, PfkB, score 2.1e-76"
FT   CDS             99718..101100
FT                   /GO=" ; GOid=GO:0009279; ; ; ; ; date=20071121"
FT                   /class="4.1.3"
FT                   /colour=3
FT                   /locus_tag="ps_SGL0024"
FT                   /ortholog="GeneDB_smarcescens:SMA3972"
FT                   /ortholog="GeneDB_yenterocolitica:YE4062"
FT                   /ortholog="GeneDB_sbongori:SBG3205"
FT                   /ortholog="GeneDB_styphimuriumDT104:SDT3589"
FT                   /ortholog="GeneDB_senteritidisPT4:SEN3433"
FT                   /ortholog="GeneDB_styphi:STY4193"
FT                   /ortholog="GeneDB_ypestis:YPO3987"
FT                   /ortholog="GeneDB_bpertussis:BP2839"
FT                   /ortholog="GeneDB_bbronchiseptica:BB4152"
FT                   /ortholog="GeneDB_bparapertussis:BPP3706"
FT                   /ortholog="GeneDB_bavium:BAV2847"
FT                   /ortholog="GeneDB_bcenocepacia:CAL1845"
FT                   /ortholog="GeneDB_bpseudomallei:BPSL1547"
FT                   /product="putative outer membrane proteins assembly
FT                   protein"
FT                   /status=" ; evidence=IEA; db_xref=smarcescens:SMA3972;
FT                   date=20071121; method=automatic:reciprocal fasta"
FT                   /pseudo
FT   misc_feature    99718..100584
FT                   /colour=9
FT                   /domain="HMMPfam:PF05170;AsmA;9.6e-43;codon 1-289"
FT                   /id="ps_SGL0024"
FT                   /label=HMMPfam
FT                   /note="HMMPfam hit to PF05170, AsmA, score 9.6e-43"
FT   misc_feature    100591..100995
FT                   /colour=9
FT                   /domain="HMMPfam:PF05170;AsmA;7.2e-39;codon 292-426"
FT                   /id="ps_SGL0024"
FT                   /label=HMMPfam
FT                   /note="HMMPfam hit to PF05170, AsmA, score 7.2e-39"
FT   CDS             complement(101133..101792)
FT                   /EC_number="EC"
FT                   /GO=" ; GOid=3.6.1; ; ; ; ; date=20071121"
FT                   /class="3.6.1"
FT                   /db_xref="EC:EC"
FT                   /locus_tag="ps_SGL0025c"
FT                   /ortholog="GeneDB_sbongori:SBG3576"
FT                   /ortholog="GeneDB_styphi:STY3807"
FT                   /ortholog="GeneDB_senteritidisPT4:SEN3854"
FT                   /ortholog="GeneDB_styphimuriumDT104:SDT4066"
FT                   /ortholog="GeneDB_smarcescens:SMA3971"
FT                   /ortholog="GeneDB_yenterocolitica:YE4061"
FT                   /ortholog="GeneDB_ypestis:YPO3986"
FT                   /ortholog="GeneDB_ecarotovora_atroseptica:ECA1560"
FT                   /primary_name="cdh"
FT                   /product="7 CDP-diglyceride hydrolase"
FT                   /status=" ; evidence=IEA; db_xref=sbongori:SBG3576;
FT                   date=20071121; method=automatic:reciprocal fasta"
FT                   /colour=7
FT                   /pseudo
FT   misc_feature    complement(101133..101792)
FT                   /colour=9
FT                   /domain="HMMPfam:PF02611;CDH;1.4e-77;codon 1-220"
FT                   /id="ps_SGL0025c"
FT                   /label=HMMPfam
FT                   /note="HMMPfam hit to PF02611, CDH, score 1.4e-77"
FT   CDS             complement(join(101929..102834,102837..103253))
FT                   /class="1.5.0"
FT                   /colour=3
FT                   /locus_tag="ps_SGL0026c"
FT                   /ortholog="GeneDB_smarcescens:SMA3970"
FT                   /ortholog="GeneDB_ecarotovora_atroseptica:ECA0769"
FT                   /ortholog="GeneDB_sbongori:SBG3204"
FT                   /ortholog="GeneDB_styphimuriumDT104:SDT3588"
FT                   /ortholog="GeneDB_senteritidisPT4:SEN3432"
FT                   /ortholog="GeneDB_styphi:STY4194"
FT                   /ortholog="GeneDB_bcenocepacia:CAL3020"
FT                   /ortholog="GeneDB_bpseudomallei:BPSL2590"
FT                   /ortholog="GeneDB_bavium:BAV1839"
FT                   /ortholog="GeneDB_mbovis:Mb1232"
FT                   /ortholog="GeneDB_mtuberculosis:Rv1200"
FT                   /ortholog="GeneDB_rleguminosarum:RL110043"
FT                   /ortholog="GeneDB_bparapertussis:BPP0200"
FT                   /ortholog="GeneDB_bpertussis:BP3062"
FT                   /ortholog="GeneDB_bbronchiseptica:BB0203"
FT                   /ortholog="GeneDB_cjejuni:Cj0339"
FT                   /product="major facilitator superfamily protein"
FT                   /status=" ; evidence=IEA; db_xref=smarcescens:SMA3970;
FT                   date=20071121; method=automatic:reciprocal fasta"
FT                   /pseudo
FT   misc_feature    complement(join(102034..102834,102837..103172))
FT                   /colour=9
FT                   /domain="HMMPfam:PF07690;MFS_1;4.5e-23;codon 28-406"
FT                   /id="ps_SGL0026c"
FT                   /label=HMMPfam
FT                   /note="HMMPfam hit to PF07690, MFS_1, score 4.5e-23"
FT   CDS             complement(103703..104284)
FT                   /colour=3
FT                   /locus_tag="ps_SGL0027c"
FT                   /product="putative membrane protein"
FT                   /status=" ; evidence=IEA; db_xref=yenterocolitica:YE4060;
FT                   date=20071121; method=automatic:top fasta hit"
FT                   /pseudo
FT                   /class="4.1.1"
FT   misc_feature    complement(103931..104227)
FT                   /colour=9
FT                   /domain="HMMPfam:PF03631;Ribonuclease_BN;1.2e-14;codon
FT                   20-118"
FT                   /id="ps_SGL0027c"
FT                   /label=HMMPfam
FT                   /note="HMMPfam hit to PF03631, Ribonuclease_BN, score
FT                   1.2e-14"
FT   CDS             complement(104605..105957)
FT                   /class="3.2.15"
FT                   /colour=7
FT                   /db_xref="GOA:Q2NWY2"
FT                   /db_xref="HSSP:P00390"
FT                   /db_xref="InterPro:IPR000815"
FT                   /db_xref="InterPro:IPR001100"
FT                   /db_xref="InterPro:IPR001327"
FT                   /db_xref="InterPro:IPR004099"
FT                   /db_xref="InterPro:IPR006322"
FT                   /db_xref="InterPro:IPR012999"
FT                   /db_xref="InterPro:IPR013027"
FT                   /db_xref="UniProtKB/TrEMBL:Q2NWY2"
FT                   /locus_tag="SG0068"
FT                   /ortholog="GeneDB_yenterocolitica:YE4057"
FT                   /ortholog="GeneDB_ypestis:YPO3977"
FT                   /ortholog="GeneDB_ecarotovora_atroseptica:ECA0062"
FT                   /ortholog="GeneDB_smarcescens:SMA3952"
FT                   /ortholog="GeneDB_sbongori:SBG3192"
FT                   /ortholog="GeneDB_styphimuriumDT104:SDT3576"
FT                   /ortholog="GeneDB_senteritidisPT4:SEN3420"
FT                   /ortholog="GeneDB_styphi:STY4205"
FT                   /ortholog="GeneDB_spyogenes:SpyM51180"
FT                   /ortholog="GeneDB_bbronchiseptica:BB2424"
FT                   /ortholog="GeneDB_bparapertussis:BPP1358"
FT                   /ortholog="GeneDB_bpertussis:BP2120"
FT                   /ortholog="GeneDB_bavium:BAV1622"
FT                   /ortholog="GeneDB_bpseudomallei:BPSL0297"
FT                   /ortholog="GeneDB_bcenocepacia:CAL0586"
FT                   /primary_name="gor"
FT                   /product="glutathione reductase"
FT                   /status=" ; evidence=IEA; db_xref=yenterocolitica:YE4057;
FT                   date=20071121; method=automatic:reciprocal fasta"
FT   misc_feature    complement(104608..104943)
FT                   /colour=9
FT                   /domain="HMMPfam:PF02852;Pyr_redox_dim;6.9e-48;codon
FT                   339-450"
FT                   /id="SG0068"
FT                   /label=HMMPfam
FT                   /note="HMMPfam hit to PF02852, Pyr_redox_dim, score
FT                   6.9e-48"
FT   misc_feature    complement(105031..105942)
FT                   /colour=9
FT                   /domain="HMMPfam:PF07992;Pyr_redox_2;2e-65;codon 6-309"
FT                   /id="SG0068"
FT                   /label=HMMPfam
FT                   /note="HMMPfam hit to PF07992, Pyr_redox_2, score 2e-65"
FT   misc_feature    complement(105172..105453)
FT                   /colour=9
FT                   /domain="HMMPfam:PF00070;Pyr_redox;3.8e-26;codon 169-262"
FT                   /id="SG0068"
FT                   /label=HMMPfam
FT                   /note="HMMPfam hit to PF00070, Pyr_redox, score 3.8e-26"
FT   CDS             complement(106056..106898)
FT                   /class="0.0.2"
FT                   /colour=10
FT                   /db_xref="InterPro:IPR002052"
FT                   /db_xref="InterPro:IPR007473"
FT                   /db_xref="UniProtKB/TrEMBL:Q2NWY1"
FT                   /locus_tag="SG0069"
FT                   /ortholog="GeneDB_ypestis:YPO3976"
FT                   /ortholog="GeneDB_styphi:STY4206"
FT                   /ortholog="GeneDB_styphimuriumDT104:SDT3575"
FT                   /ortholog="GeneDB_senteritidisPT4:SEN3419"
FT                   /ortholog="GeneDB_yenterocolitica:YE4055"
FT                   /ortholog="GeneDB_smarcescens:SMA3951"
FT                   /ortholog="GeneDB_sbongori:SBG3191"
FT                   /ortholog="GeneDB_ecarotovora_atroseptica:ECA0061"
FT                   /ortholog="GeneDB_bavium:BAV1971"
FT                   /ortholog="GeneDB_bpseudomallei:BPSS0352"
FT                   /ortholog="GeneDB_bparapertussis:BPP3046"
FT                   /ortholog="GeneDB_bbronchiseptica:BB3009"
FT                   /ortholog="GeneDB_bpertussis:BP1730"
FT                   /ortholog="GeneDB_bcenocepacia:CAL2306"
FT                   /ortholog="GeneDB_nmeningitidis_serogroupC_strainFAM18:NM
FT                   C1024"
FT                   /ortholog="GeneDB_nmeningitidis_serogroupA_strainZ2491:NM
FT                   A1260"
FT                   /product="conserved hypothetical protein"
FT                   /status=" ; evidence=IEA; db_xref=ypestis:YPO3976;
FT                   date=20071121; method=automatic:reciprocal fasta"
FT   misc_feature    complement(106065..106802)
FT                   /colour=9
FT                   /domain="HMMPfam:PF04378;DUF519;4.9e-149;codon 33-278"
FT                   /id="SG0069"
FT                   /label=HMMPfam
FT                   /note="HMMPfam hit to PF04378, DUF519, score 4.9e-149"
FT   repeat_unit     107050..108067
FT                   /rpt_family="ISSgl1complete"
FT                   /rpt_type=Insertion_Sequence
FT   CDS             107125..107667
FT                   /db_xref="UniProtKB/TrEMBL:Q2NWY0"
FT                   /locus_tag="SG0070"
FT                   /class="5.1.4"
FT                   /colour=12
FT                   /product="putative transposase"
FT   misc_feature    107125..108006
FT                   /label=Ancestral_Gene
FT                   /note="Putative ancestral gene include SG0070 (61,52% of
FT                   ancestral gene)"
FT   CDS             108772..110085
FT                   /class="1.5.0"
FT                   /colour=3
FT                   /db_xref="GOA:Q2NWX9"
FT                   /db_xref="InterPro:IPR001248"
FT                   /db_xref="UniProtKB/TrEMBL:Q2NWX9"
FT                   /locus_tag="SG0071"
FT                   /ortholog="GeneDB_ecarotovora_atroseptica:ECA0932"
FT                   /ortholog="GeneDB_smarcescens:SMA3463"
FT                   /product="permease"
FT                   /status=" ; evidence=IEA;
FT                   db_xref=ecarotovora_atroseptica:ECA0932; date=20071121;
FT                   method=automatic:reciprocal fasta"
FT   misc_feature    108814..110037
FT                   /colour=9
FT                   /domain="HMMPfam:PF02133;Transp_cyt_pur;4.6e-08;codon
FT                   15-422"
FT                   /id="SG0071"
FT                   /label=HMMPfam
FT                   /note="HMMPfam hit to PF02133, Transp_cyt_pur, score
FT                   4.6e-08"
FT   CDS             complement(join(110132..110254,110259..110342,110342..110482,110485..110553))
FT                   /colour=3
FT                   /locus_tag="ps_SGL0028c"
FT                   /product="putative multiple antibiotic resistance protein"
FT                   /status=" ; evidence=IEA; db_xref=yenterocolitica:YE1902;
FT                   date=20071121; method=automatic:top fasta hit"
FT                   /pseudo
FT                   /class="1.4.3"
FT   misc_feature    complement(join(110141..110254,110259..110342))
FT                   /colour=9
FT                   /domain="HMMPfam:PF01914;MarC;1.4e-14;codon 1-66"
FT                   /id="ps_SGL0028c"
FT                   /label=HMMPfam
FT                   /note="HMMPfam hit to PF01914, MarC, score 1.4e-14"
FT   misc_feature    110783..110992
FT                   /colour=9
FT                   /domain="HMMPfam:PF00291;PALP;2.2e-07;codon 1-70"
FT                   /id="SG0072"
FT                   /label=HMMPfam
FT                   /note="HMMPfam hit to PF00291, PALP, score 2.2e-07"
FT   misc_feature    110783..111648
FT                   /label=Ancestral_Gene
FT                   /note="Putative ancestral gene include SG0072 (52,25% of
FT                   ancestral gene)"
FT   CDS             111196..111648
FT                   /db_xref="UniProtKB/TrEMBL:Q2NWX8"
FT                   /locus_tag="SG0072"
FT                   /product="Putative Cysteine synthase"
FT                   /class="3.1.6"
FT                   /colour=7
FT   CDS             complement(join(111791..111843,112060..112351,112356..112448))
FT                   /GO=" ; GOid=GO:0005886; ; ; ; ; date=20071121"
FT                   /class="4.1.1"
FT                   /colour=3
FT                   /locus_tag="ps_SGL0029c"
FT                   /ortholog="GeneDB_ecarotovora_atroseptica:ECA3152"
FT                   /product="putative membrane protein"
FT                   /status=" ; evidence=IEA;
FT                   db_xref=ecarotovora_atroseptica:ECA3152; date=20071121;
FT                   method=automatic:reciprocal fasta"
FT                   /pseudo
FT   misc_feature    complement(join(112160..112351,112356..112406))
FT                   /colour=9
FT                   /domain="HMMPfam:PF07681;DoxX;2.3e-17;codon 15-95"
FT                   /id="ps_SGL0029c"
FT                   /label=HMMPfam
FT                   /note="HMMPfam hit to PF07681, DoxX, score 2.3e-17"
FT   CDS             112733..114757
FT                   /EC_number="3.4.24.70"
FT                   /class="2.1.4"
FT                   /colour=5
FT                   /db_xref="GOA:Q2NWX7"
FT                   /db_xref="HSSP:P24171"
FT                   /db_xref="InterPro:IPR001567"
FT                   /db_xref="InterPro:IPR006025"
FT                   /db_xref="UniProtKB/TrEMBL:Q2NWX7"
FT                   /db_xref="EC:3.4.24.70"
FT                   /locus_tag="SG0073"
FT                   /ortholog="GeneDB_sbongori:SBG3189"
FT                   /ortholog="GeneDB_styphi:STY4209"
FT                   /ortholog="GeneDB_styphimuriumDT104:SDT3573"
FT                   /ortholog="GeneDB_smarcescens:SMA3948"
FT                   /ortholog="GeneDB_senteritidisPT4:SEN3417"
FT                   /ortholog="GeneDB_ecarotovora_atroseptica:ECA0055"
FT                   /ortholog="GeneDB_yenterocolitica:YE4054"
FT                   /ortholog="GeneDB_ypestis:YPO3975"
FT                   /ortholog="GeneDB_bcenocepacia:CAL2213"
FT                   /ortholog="GeneDB_bpseudomallei:BPSL2305"
FT                   /ortholog="GeneDB_bavium:BAV1659"
FT                   /ortholog="GeneDB_bbronchiseptica:BB2532"
FT                   /ortholog="GeneDB_bparapertussis:BPP1458"
FT                   /ortholog="GeneDB_bpertussis:BP0989"
FT                   /ortholog="GeneDB_nmeningitidis_serogroupA_strainZ2491:NM
FT                   A0054"
FT                   /ortholog="GeneDB_nmeningitidis_serogroupC_strainFAM18:NM
FT                   C0206"
FT                   /ortholog="GeneDB_bfragilisNCTC9343:BF0884"
FT                   /ortholog="GeneDB_cdiphtheriae:DIP1728"
FT                   /primary_name="prlC"
FT                   /product="oligopeptidase A"
FT                   /status=" ; evidence=IEA; db_xref=sbongori:SBG3189;
FT                   date=20071121; method=automatic:reciprocal fasta"
FT   misc_feature    113378..114748
FT                   /colour=9
FT                   /domain="HMMPfam:PF01432;Peptidase_M3;3.2e-229;codon
FT                   216-672"
FT                   /id="SG0073"
FT                   /label=HMMPfam
FT                   /note="HMMPfam hit to PF01432, Peptidase_M3, score
FT                   3.2e-229"
FT   CDS             114866..115000
FT                   /colour=10
FT                   /locus_tag="ps_SGL0030"
FT                   /product="putative conserved hypothetical protein"
FT                   /status=" ; evidence=IEA; db_xref=smarcescens:SMA3947;
FT                   date=20071121; method=automatic:top fasta hit"
FT                   /pseudo
FT                   /class="0.0.2"
FT   misc_feature    114872..115000
FT                   /colour=9
FT                   /domain="HMMPfam:PF04445;DUF548;5.7e-24;codon 3-45"
FT                   /id="ps_SGL0030"
FT                   /label=HMMPfam
FT                   /note="HMMPfam hit to PF04445, DUF548, score 5.7e-24"
FT   CDS             complement(join(115207..115389,115449..115685,115690..115992))
FT                   /colour=1
FT                   /locus_tag="ps_SGL0031c"
FT                   /product="putative formate dehydrogenase"
FT                   /status=" ; evidence=IEA; db_xref=bbronchiseptica:BB1402;
FT                   date=20071121; method=automatic:top fasta hit"
FT                   /pseudo
FT                   /class="3.5.2"
FT   misc_feature    complement(115237..115389)
FT                   /colour=9
FT                   /domain="HMMPfam:PF02826;2-Hacid_dh_C;1.9e-11;codon 1-51"
FT                   /id="ps_SGL0031c"
FT                   /label=HMMPfam
FT                   /note="HMMPfam hit to PF02826, 2-Hacid_dh_C, score
FT                   1.9e-11"
FT   misc_feature    complement(115521..115676)
FT                   /colour=9
FT                   /domain="HMMPfam:PF00389;2-Hacid_dh;1.5e-10;codon 4-55"
FT                   /id="ps_SGL0031c"
FT                   /label=HMMPfam
FT                   /note="HMMPfam hit to PF00389, 2-Hacid_dh, score 1.5e-10"
FT   CDS             complement(116422..116733)
FT                   /locus_tag="ps_SGL0032c"
FT                   /pseudo
FT                   /product="putative LysR-family transcriptional regulator"
FT                   /colour=9
FT                   /class="6.3.6"
FT   misc_feature    complement(116431..116682)
FT                   /colour=9
FT                   /domain="HMMPfam:PF03466;LysR_substrate;1.1e-07;codon
FT                   18-101"
FT                   /id="ps_SGL0032c"
FT                   /label=HMMPfam
FT                   /note="HMMPfam hit to PF03466, LysR_substrate, score
FT                   1.1e-07"
FT   CDS             complement(116767..117231)
FT                   /class="1.6.1"
FT                   /colour=0
FT                   /db_xref="GOA:Q2NWX6"
FT                   /db_xref="InterPro:IPR006016"
FT                   /db_xref="InterPro:IPR014729"
FT                   /db_xref="UniProtKB/TrEMBL:Q2NWX6"
FT                   /locus_tag="SG0074"
FT                   /ortholog="GeneDB_yenterocolitica:YE4050"
FT                   /ortholog="GeneDB_styphimuriumDT104:SDT3570"
FT                   /ortholog="GeneDB_senteritidisPT4:SEN3414"
FT                   /ortholog="GeneDB_sbongori:SBG3184"
FT                   /ortholog="GeneDB_ypestis:YPO3970"
FT                   /ortholog="GeneDB_styphi:STY4212"
FT                   /ortholog="GeneDB_smarcescens:SMA3939"
FT                   /ortholog="GeneDB_ecarotovora_atroseptica:ECA0050"
FT                   /primary_name="uspA"
FT                   /product="universal stress protein A"
FT                   /status=" ; evidence=IEA; db_xref=yenterocolitica:YE4050;
FT                   date=20071121; method=automatic:reciprocal fasta"
FT   misc_feature    complement(116818..117228)
FT                   /colour=9
FT                   /domain="HMMPfam:PF00582;Usp;1.8e-16;codon 2-138"
FT                   /id="SG0074"
FT                   /label=HMMPfam
FT                   /note="HMMPfam hit to PF00582, Usp, score 1.8e-16"
FT   CDS             join(117681..117830,117835..118011)
FT                   /class="1.6.1"
FT                   /colour=0
FT                   /locus_tag="ps_SGL0033"
FT                   /ortholog="GeneDB_smarcescens:SMA3936"
FT                   /ortholog="GeneDB_ypestis:YPO3969"
FT                   /ortholog="GeneDB_yenterocolitica:YE4049"
FT                   /ortholog="GeneDB_sbongori:SBG3183"
FT                   /ortholog="GeneDB_styphimuriumDT104:SDT3569"
FT                   /ortholog="GeneDB_styphi:STY4213"
FT                   /ortholog="GeneDB_senteritidisPT4:SEN3413"
FT                   /ortholog="GeneDB_ecarotovora_atroseptica:ECA0049"
FT                   /primary_name="uspB"
FT                   /product="universal stress protein B"
FT                   /status=" ; evidence=IEA; db_xref=smarcescens:SMA3936;
FT                   date=20071121; method=automatic:reciprocal fasta"
FT                   /pseudo
FT   CDS             complement(118069..119667)
FT                   /class="1.5.4"
FT                   /colour=3
FT                   /db_xref="GOA:Q2NWX5"
FT                   /db_xref="InterPro:IPR001204"
FT                   /db_xref="UniProtKB/TrEMBL:Q2NWX5"
FT                   /locus_tag="SG0075"
FT                   /ortholog="GeneDB_smarcescens:SMA3935"
FT                   /ortholog="GeneDB_yenterocolitica:YE4048"
FT                   /ortholog="GeneDB_ecarotovora_atroseptica:ECA0048"
FT                   /ortholog="GeneDB_ypestis:YPO3967"
FT                   /ortholog="GeneDB_styphi:STY4214"
FT                   /ortholog="GeneDB_sbongori:SBG3182"
FT                   /ortholog="GeneDB_senteritidisPT4:SEN3412"
FT                   /ortholog="GeneDB_styphimuriumDT104:SDT3568"
FT                   /ortholog="GeneDB_bpertussis:BP1014"
FT                   /ortholog="GeneDB_bparapertussis:BPP1179"
FT                   /ortholog="GeneDB_bbronchiseptica:BB1395"
FT                   /ortholog="GeneDB_bavium:BAV0877"
FT                   /ortholog="GeneDB_bcenocepacia:CAM2489"
FT                   /ortholog="GeneDB_bpseudomallei:BPSS1566"
FT                   /primary_name="pitA"
FT                   /product="low-affinity inorganic phosphate transporter 1"
FT                   /status=" ; evidence=IEA; db_xref=smarcescens:SMA3935;
FT                   date=20071121; method=automatic:reciprocal fasta"
FT   misc_feature    complement(118105..119580)
FT                   /colour=9
FT                   /domain="HMMPfam:PF01384;PHO4;1.5e-106;codon 30-521"
FT                   /id="SG0075"
FT                   /label=HMMPfam
FT                   /note="HMMPfam hit to PF01384, PHO4, score 1.5e-106"
FT   CDS             join(119954..120043,120049..121077)
FT                   /class="0.0.2"
FT                   /colour=10
FT                   /locus_tag="ps_SGL0034"
FT                   /ortholog="GeneDB_ypestis:YPO3966"
FT                   /ortholog="GeneDB_yenterocolitica:YE4047"
FT                   /ortholog="GeneDB_sbongori:SBG3181"
FT                   /ortholog="GeneDB_styphimuriumDT104:SDT3567"
FT                   /ortholog="GeneDB_senteritidisPT4:SEN3411"
FT                   /ortholog="GeneDB_styphi:STY4215"
FT                   /ortholog="GeneDB_smarcescens:SMA3934"
FT                   /ortholog="GeneDB_ecarotovora_atroseptica:ECA0047"
FT                   /ortholog="GeneDB_bparapertussis:BPP0766"
FT                   /ortholog="GeneDB_bbronchiseptica:BB0851"
FT                   /ortholog="GeneDB_bpertussis:BP0191"
FT                   /ortholog="GeneDB_bcenocepacia:CAM0914"
FT                   /ortholog="GeneDB_bpseudomallei:BPSS1759"
FT                   /ortholog="GeneDB_bavium:BAV0481"
FT                   /product="conserved hypothetical protein"
FT                   /status=" ; evidence=IEA; db_xref=ypestis:YPO3966;
FT                   date=20071121; method=automatic:reciprocal fasta"
FT                   /pseudo
FT   misc_feature    join(119957..120043,120049..121065)
FT                   /colour=9
FT                   /domain="HMMPfam:PF03486;HI0933_like;8.9e-181;codon 2-369"
FT                   /id="ps_SGL0034"
FT                   /label=HMMPfam
FT                   /note="HMMPfam hit to PF03486, HI0933_like, score
FT                   8.9e-181"
FT   CDS             complement(121369..122535)
FT                   /class="3.3.21"
FT                   /colour=7
FT                   /db_xref="GOA:Q2NWX4"
FT                   /db_xref="InterPro:IPR003042"
FT                   /db_xref="InterPro:IPR013027"
FT                   /db_xref="UniProtKB/TrEMBL:Q2NWX4"
FT                   /locus_tag="SG0076"
FT                   /ortholog="GeneDB_bavium:BAV1532"
FT                   /ortholog="GeneDB_bbronchiseptica:BB1778"
FT                   /ortholog="GeneDB_bparapertussis:BPP2327"
FT                   /ortholog="GeneDB_bpertussis:BP1954"
FT                   /ortholog="GeneDB_smarcescens:SMA1583"
FT                   /ortholog="GeneDB_bcenocepacia:CAM1146"
FT                   /product="putative salicylate hydroxylase"
FT                   /status=" ; evidence=IEA; db_xref=bavium:BAV1532;
FT                   date=20071121; method=automatic:reciprocal fasta"
FT   misc_feature    complement(122443..122529)
FT                   /colour=9
FT                   /domain="HMMPfam:PF07992;Pyr_redox_2;5.3e-06;codon 3-31"
FT                   /id="SG0076"
FT                   /label=HMMPfam
FT                   /note="HMMPfam hit to PF07992, Pyr_redox_2, score 5.3e-06"
FT   CDS             complement(123153..123317)
FT                   /colour=1
FT                   /locus_tag="ps_SGL0035c"
FT                   /product="putative dioxygenase"
FT                   /status=" ; evidence=IEA; db_xref=bbronchiseptica:BB4131;
FT                   date=20071121; method=automatic:top fasta hit"
FT                   /pseudo
FT                   /class="3.5.3"
FT   misc_feature    complement(123153..123317)
FT                   /colour=9
FT                   /domain="HMMPfam:PF02900;LigB;1e-13;codon 1-55"
FT                   /id="ps_SGL0035c"
FT                   /label=HMMPfam
FT                   /note="HMMPfam hit to PF02900, LigB, score 1e-13"
FT   CDS             complement(124195..124494)
FT                   /colour=13
FT                   /locus_tag="ps_SGL0036c"
FT                   /product="putative glutathione S-transferase"
FT                   /status=" ; evidence=IEA; db_xref=bavium:BAV0448;
FT                   date=20071121; method=automatic:top fasta hit"
FT                   /pseudo
FT                   /class="7.0.0"
FT   misc_feature    complement(124270..124383)
FT                   /colour=9
FT                   /domain="HMMPfam:PF02798;GST_N;2.2e-08;codon 38-75"
FT                   /id="ps_SGL0036c"
FT                   /label=HMMPfam
FT                   /note="HMMPfam hit to PF02798, GST_N, score 2.2e-08"
FT   CDS             124715..125041
FT                   /colour=13
FT                   /locus_tag="ps_SGL0037"
FT                   /product="putative lipase"
FT                   /status=" ; evidence=IEA; db_xref=bcenocepacia:CAS0086;
FT                   date=20071121; method=automatic:top fasta hit"
FT                   /pseudo
FT                   /class="7.0.0"
FT   CDS             join(125080..125370,125372..125599,125605..125778,125783..126160)
FT                   /GO=" ; GOid=GO:0005886; ; ; ; ; date=20071121"
FT                   /class="1.5.0"
FT                   /colour=3
FT                   /locus_tag="ps_SGL0038"
FT                   /ortholog="GeneDB_ecarotovora_atroseptica:ECA4358"
FT                   /ortholog="GeneDB_senteritidisPT4:SEN3404"
FT                   /ortholog="GeneDB_styphi:STY4230"
FT                   /ortholog="GeneDB_styphimuriumDT104:SDT3560"
FT                   /ortholog="GeneDB_sbongori:SBG3174"
FT                   /ortholog="GeneDB_smarcescens:SMA3103"
FT                   /ortholog="GeneDB_bcenocepacia:CAL3174"
FT                   /ortholog="GeneDB_bpseudomallei:BPSL2729"
FT                   /ortholog="GeneDB_rleguminosarum:RL110147"
FT                   /product="putative membrane protein"
FT                   /status=" ; evidence=IEA;
FT                   db_xref=ecarotovora_atroseptica:ECA4358; date=20071121;
FT                   method=automatic:reciprocal fasta"
FT                   /pseudo
FT   misc_feature    join(125125..125370,125372..125599,125605..125778,125783..126151)
FT                   /colour=9
FT                   /domain="HMMPfam:PF07690;MFS_1;1.4e-22;codon 16-354"
FT                   /id="ps_SGL0038"
FT                   /label=HMMPfam
FT                   /note="HMMPfam hit to PF07690, MFS_1, score 1.4e-22"
FT   CDS             complement(126303..126863)
FT                   /class="4.1.0"
FT                   /colour=3
FT                   /db_xref="UniProtKB/TrEMBL:Q2NWX3"
FT                   /locus_tag="SG0077"
FT                   /ortholog="GeneDB_smarcescens:SMA4306"
FT                   /ortholog="GeneDB_senteritidisPT4:SEN3403"
FT                   /ortholog="GeneDB_styphi:STY4231"
FT                   /ortholog="GeneDB_styphimuriumDT104:SDT3559"
FT                   /ortholog="GeneDB_ecarotovora_atroseptica:ECA4355"
FT                   /ortholog="GeneDB_sbongori:SBG3173"
FT                   /ortholog="GeneDB_ypestis:YPO3823"
FT                   /product="putative lipoprotein"
FT                   /status=" ; evidence=IEA; db_xref=smarcescens:SMA4306;
FT                   date=20071121; method=automatic:reciprocal fasta"
FT   CDS             complement(127001..127666)
FT                   /GO=" ; GOid=GO:0005886; ; ; ; ; date=20071121"
FT                   /class="4.1.1"
FT                   /colour=3
FT                   /db_xref="InterPro:IPR003744"
FT                   /db_xref="UniProtKB/TrEMBL:Q2NWX2"
FT                   /locus_tag="SG0078"
FT                   /ortholog="GeneDB_sbongori:SBG3172"
FT                   /ortholog="GeneDB_styphimuriumDT104:SDT3558"
FT                   /ortholog="GeneDB_styphi:STY4232"
FT                   /ortholog="GeneDB_senteritidisPT4:SEN3402"
FT                   /ortholog="GeneDB_ypestis:YPO3822"
FT                   /ortholog="GeneDB_ecarotovora_atroseptica:ECA4354"
FT                   /ortholog="GeneDB_yenterocolitica:YE0216"
FT                   /ortholog="GeneDB_smarcescens:SMA4308"
FT                   /ortholog="GeneDB_nmeningitidis_serogroupC_strainFAM18:NM
FT                   C1855"
FT                   /ortholog="GeneDB_nmeningitidis_serogroupA_strainZ2491:NM
FT                   A2171"
FT                   /ortholog="GeneDB_bavium:BAV1897"
FT                   /ortholog="GeneDB_bbronchiseptica:BB2910"
FT                   /ortholog="GeneDB_bparapertussis:BPP2942"
FT                   /ortholog="GeneDB_bpertussis:BP1279"
FT                   /product="putative membrane protein"
FT                   /status=" ; evidence=IEA; db_xref=sbongori:SBG3172;
FT                   date=20071121; method=automatic:reciprocal fasta"
FT   misc_feature    complement(127106..127558)
FT                   /colour=9
FT                   /domain="HMMPfam:PF02592;DUF165;1.7e-66;codon 37-187"
FT                   /id="SG0078"
FT                   /label=HMMPfam
FT                   /note="HMMPfam hit to PF02592, DUF165, score 1.7e-66"
FT   CDS             127863..128117
FT                   /EC_number="2.8.1.-"
FT                   /class="2.2.1"
FT                   /colour=2
FT                   /db_xref="GOA:Q2NWX1"
FT                   /db_xref="InterPro:IPR001455"
FT                   /db_xref="UniProtKB/Swiss-Prot:Q2NWX1"
FT                   /db_xref="EC:2.8.1.-"
FT                   /locus_tag="SG0079"
FT                   /ortholog="GeneDB_smarcescens:SMA4309"
FT                   /ortholog="GeneDB_ypestis:YPO3821"
FT                   /ortholog="GeneDB_yenterocolitica:YE0217"
FT                   /ortholog="GeneDB_ecarotovora_atroseptica:ECA4353"
FT                   /ortholog="GeneDB_styphi:STY4233"
FT                   /ortholog="GeneDB_senteritidisPT4:SEN3401"
FT                   /ortholog="GeneDB_sbongori:SBG3171"
FT                   /ortholog="GeneDB_styphimuriumDT104:SDT3557"
FT                   /ortholog="GeneDB_bcenocepacia:CAL1441"
FT                   /ortholog="GeneDB_bpertussis:BP1837"
FT                   /ortholog="GeneDB_bparapertussis:BPP2869"
FT                   /ortholog="GeneDB_bbronchiseptica:BB3190"
FT                   /ortholog="GeneDB_bpseudomallei:BPSL1987"
FT                   /ortholog="GeneDB_bavium:BAV2355"
FT                   /primary_name="tusA"
FT                   /product="Sulfurtransferase tusA (tRNA 2-thiouridine
FT                   synthesizing protein A)"
FT                   /status=" ; evidence=IEA; db_xref=smarcescens:SMA4309;
FT                   date=20071121; method=automatic:HAMAP"
FT                   /status="level=2; evidence=IEA; ; date=20071121;
FT                   method=automatic:hamap"
FT   misc_feature    127884..128099
FT                   /colour=9
FT                   /domain="HMMPfam:PF01206;SirA;2.1e-37;codon 8-79"
FT                   /id="SG0079"
FT                   /label=HMMPfam
FT                   /note="HMMPfam hit to PF01206, SirA, score 2.1e-37"
FT   CDS             complement(128145..128771)
FT                   /GO=" ; GOid=GO:0005886; ; ; ; ; date=20071121"
FT                   /class="4.1.1"
FT                   /colour=3
FT                   /db_xref="GOA:Q2NWX0"
FT                   /db_xref="InterPro:IPR012506"
FT                   /db_xref="UniProtKB/TrEMBL:Q2NWX0"
FT                   /locus_tag="SG0080"
FT                   /ortholog="GeneDB_smarcescens:SMA4313"
FT                   /ortholog="GeneDB_yenterocolitica:YE0219"
FT                   /ortholog="GeneDB_ypestis:YPO3819"
FT                   /ortholog="GeneDB_ecarotovora_atroseptica:ECA4351"
FT                   /ortholog="GeneDB_styphimuriumDT104:SDT3554"
FT                   /ortholog="GeneDB_styphi:STY4236"
FT                   /ortholog="GeneDB_senteritidisPT4:SEN3398"
FT                   /ortholog="GeneDB_sbongori:SBG3168"
FT                   /product="putative membrane protein"
FT                   /status=" ; evidence=IEA; db_xref=smarcescens:SMA4313;
FT                   date=20071121; method=automatic:reciprocal fasta"
FT   misc_feature    complement(128154..128699)
FT                   /colour=9
FT                   /domain="HMMPfam:PF07947;YhhN;2e-51;codon 25-206"
FT                   /id="SG0080"
FT                   /label=HMMPfam
FT                   /note="HMMPfam hit to PF07947, YhhN, score 2e-51"
FT   CDS             128966..129286
FT                   /class="0.0.2"
FT                   /colour=10
FT                   /db_xref="InterPro:IPR014949"
FT                   /db_xref="UniProtKB/TrEMBL:Q2NWW9"
FT                   /locus_tag="SG0081"
FT                   /ortholog="GeneDB_ecarotovora_atroseptica:ECA4350"
FT                   /ortholog="GeneDB_ypestis:YPO3818"
FT                   /ortholog="GeneDB_yenterocolitica:YE0221"
FT                   /product="conserved hypothetical protein"
FT                   /status=" ; evidence=IEA;
FT                   db_xref=ecarotovora_atroseptica:ECA4350; date=20071121;
FT                   method=automatic:reciprocal fasta"
FT   misc_feature    128975..129277
FT                   /colour=9
FT                   /domain="HMMPfam:PF08850;DUF1820;8.5e-67;codon 4-104"
FT                   /id="SG0081"
FT                   /label=HMMPfam
FT                   /note="HMMPfam hit to PF08850, DUF1820, score 8.5e-67"
FT   CDS             complement(129363..129653)
FT                   /GO=" ; GOid=GO:0005886; ; ; ; ; date=20071121"
FT                   /class="4.1.1"
FT                   /colour=3
FT                   /db_xref="InterPro:IPR009525"
FT                   /db_xref="UniProtKB/TrEMBL:Q2NWW8"
FT                   /locus_tag="SG0082"
FT                   /ortholog="GeneDB_smarcescens:SMA4315"
FT                   /ortholog="GeneDB_ecarotovora_atroseptica:ECA4348"
FT                   /ortholog="GeneDB_sbongori:SBG3166"
FT                   /ortholog="GeneDB_yenterocolitica:YE0223"
FT                   /ortholog="GeneDB_ypestis:YPO3816a"
FT                   /ortholog="GeneDB_senteritidisPT4:SEN3396"
FT                   /ortholog="GeneDB_styphimuriumDT104:SDT3552"
FT                   /ortholog="GeneDB_styphi:STY4238"
FT                   /product="putative membrane protein"
FT                   /status=" ; evidence=IEA; db_xref=smarcescens:SMA4315;
FT                   date=20071121; method=automatic:reciprocal fasta"
FT   misc_feature    complement(129405..129650)
FT                   /colour=9
FT                   /domain="HMMPfam:PF06611;DUF1145;3e-24;codon 2-83"
FT                   /id="SG0082"
FT                   /label=HMMPfam
FT                   /note="HMMPfam hit to PF06611, DUF1145, score 3e-24"
FT   CDS             complement(129640..130245)
FT                   /class="0.0.2"
FT                   /colour=10
FT                   /db_xref="HSSP:P0ADX9"
FT                   /db_xref="InterPro:IPR002052"
FT                   /db_xref="InterPro:IPR004398"
FT                   /db_xref="UniProtKB/TrEMBL:Q2NWW7"
FT                   /locus_tag="SG0083"
FT                   /ortholog="GeneDB_ecarotovora_atroseptica:ECA4347"
FT                   /ortholog="GeneDB_ypestis:YPO3816"
FT                   /ortholog="GeneDB_smarcescens:SMA4316"
FT                   /ortholog="GeneDB_styphimuriumDT104:SDT3551"
FT                   /ortholog="GeneDB_senteritidisPT4:SEN3395"
FT                   /ortholog="GeneDB_styphi:STY4239"
FT                   /ortholog="GeneDB_sbongori:SBG3165"
FT                   /ortholog="GeneDB_yenterocolitica:YE0224"
FT                   /ortholog="GeneDB_bpertussis:BP3472"
FT                   /ortholog="GeneDB_bbronchiseptica:BB0942"
FT                   /ortholog="GeneDB_bpseudomallei:BPSL0515"
FT                   /ortholog="GeneDB_bparapertussis:BPP0848"
FT                   /ortholog="GeneDB_bcenocepacia:CAL0794"
FT                   /ortholog="GeneDB_bavium:BAV0564"
FT                   /ortholog="GeneDB_nmeningitidis_serogroupA_strainZ2491:NM
FT                   A0151"
FT                   /ortholog="GeneDB_nmeningitidis_serogroupC_strainFAM18:NM
FT                   C0114"
FT                   /ortholog="GeneDB_spyogenes:SpyM50585"
FT                   /ortholog="GeneDB_cdifficile:CD2559"
FT                   /ortholog="GeneDB_cdiphtheriae:DIP1138"
FT                   /ortholog="GeneDB_mbovis:Mb2990c"
FT                   /ortholog="GeneDB_mtuberculosis:Rv2966c"
FT                   /product="conserved hypothetical protein"
FT                   /status=" ; evidence=IEA;
FT                   db_xref=ecarotovora_atroseptica:ECA4347; date=20071121;
FT                   method=automatic:reciprocal fasta"
FT   misc_feature    complement(129679..130209)
FT                   /colour=9
FT                   /domain="HMMPfam:PF03602;Cons_hypoth95;1.6e-83;codon
FT                   13-189"
FT                   /id="SG0083"
FT                   /label=HMMPfam
FT                   /note="HMMPfam hit to PF03602, Cons_hypoth95, score
FT                   1.6e-83"
FT   CDS             130474..131988
FT                   /GO=" ; GOid=GO:0000910; ; ; ; ; date=20071121"
FT                   /class="1.7.1"
FT                   /colour=0
FT                   /db_xref="GOA:Q2NWW6"
FT                   /db_xref="InterPro:IPR000897"
FT                   /db_xref="InterPro:IPR003593"
FT                   /db_xref="InterPro:IPR004390"
FT                   /db_xref="InterPro:IPR013822"
FT                   /db_xref="UniProtKB/TrEMBL:Q2NWW6"
FT                   /locus_tag="SG0084"
FT                   /ortholog="GeneDB_smarcescens:SMA4317"
FT                   /ortholog="GeneDB_yenterocolitica:YE0225"
FT                   /ortholog="GeneDB_sbongori:SBG3164"
FT                   /ortholog="GeneDB_ecarotovora_atroseptica:ECA4346"
FT                   /ortholog="GeneDB_ypestis:YPO3814"
FT                   /ortholog="GeneDB_styphi:STY4240"
FT                   /ortholog="GeneDB_styphimuriumDT104:SDT3550"
FT                   /ortholog="GeneDB_senteritidisPT4:SEN3394"
FT                   /ortholog="GeneDB_nmeningitidis_serogroupC_strainFAM18:NM
FT                   C0021"
FT                   /ortholog="GeneDB_bpseudomallei:BPSL0514"
FT                   /ortholog="GeneDB_cdiphtheriae:DIP1538"
FT                   /ortholog="GeneDB_spyogenes:SpyM51388"
FT                   /primary_name="ftsY"
FT                   /product="cell division protein"
FT                   /status=" ; evidence=IEA; db_xref=smarcescens:SMA4317;
FT                   date=20071121; method=automatic:reciprocal fasta"
FT   misc_feature    131089..131334
FT                   /colour=9
FT                   /domain="HMMPfam:PF02881;SRP54_N;2.7e-16;codon 206-287"
FT                   /id="SG0084"
FT                   /label=HMMPfam
FT                   /note="HMMPfam hit to PF02881, SRP54_N, score 2.7e-16"
FT   misc_feature    131368..131976
FT                   /colour=9
FT                   /domain="HMMPfam:PF00448;SRP54;6.9e-122;codon 299-501"
FT                   /id="SG0084"
FT                   /label=HMMPfam
FT                   /note="HMMPfam hit to PF00448, SRP54, score 6.9e-122"
FT   CDS             131995..132663
FT                   /GO=" ; GOid=GO:0000910; ; ; ; ; date=20071121"
FT                   /class="1.7.1"
FT                   /colour=0
FT                   /db_xref="GOA:Q2NWW5"
FT                   /db_xref="InterPro:IPR003439"
FT                   /db_xref="InterPro:IPR003593"
FT                   /db_xref="InterPro:IPR005286"
FT                   /db_xref="InterPro:IPR013505"
FT                   /db_xref="UniProtKB/TrEMBL:Q2NWW5"
FT                   /locus_tag="SG0085"
FT                   /ortholog="GeneDB_smarcescens:SMA4318"
FT                   /ortholog="GeneDB_yenterocolitica:YE0226"
FT                   /ortholog="GeneDB_ypestis:YPO3813"
FT                   /ortholog="GeneDB_ecarotovora_atroseptica:ECA4345"
FT                   /ortholog="GeneDB_styphi:STY4241"
FT                   /ortholog="GeneDB_styphimuriumDT104:SDT3549"
FT                   /ortholog="GeneDB_senteritidisPT4:SEN3393"
FT                   /ortholog="GeneDB_sbongori:SBG3163"
FT                   /ortholog="GeneDB_nmeningitidis_serogroupA_strainZ2491:NM
FT                   A0254"
FT                   /ortholog="GeneDB_nmeningitidis_serogroupC_strainFAM18:NM
FT                   C2145"
FT                   /ortholog="GeneDB_bbronchiseptica:BB4449"
FT                   /ortholog="GeneDB_bpertussis:BP3832"
FT                   /ortholog="GeneDB_bparapertussis:BPP3976"
FT                   /ortholog="GeneDB_bavium:BAV3059"
FT                   /ortholog="GeneDB_spyogenes:SpyM51332"
FT                   /ortholog="GeneDB_mbovis:Mb3129c"
FT                   /ortholog="GeneDB_mtuberculosis:Rv3102c"
FT                   /ortholog="GeneDB_cdiphtheriae:DIP0748"
FT                   /primary_name="ftsE"
FT                   /product="cell division ATP-binding protein"
FT                   /status=" ; evidence=IEA; db_xref=smarcescens:SMA4318;
FT                   date=20071121; method=automatic:reciprocal fasta"
FT   misc_feature    132076..132633
FT                   /colour=9
FT                   /domain="HMMPfam:PF00005;ABC_tran;2.1e-66;codon 28-213"
FT                   /id="SG0085"
FT                   /label=HMMPfam
FT                   /note="HMMPfam hit to PF00005, ABC_tran, score 2.1e-66"
FT   CDS             132653..133669
FT                   /GO=" ; GOid=GO:0000910; ; ; ; ; date=20071121"
FT                   /class="1.7.1"
FT                   /colour=0
FT                   /db_xref="GOA:Q2NWW4"
FT                   /db_xref="InterPro:IPR003838"
FT                   /db_xref="InterPro:IPR004513"
FT                   /db_xref="UniProtKB/TrEMBL:Q2NWW4"
FT                   /locus_tag="SG0086"
FT                   /ortholog="GeneDB_smarcescens:SMA4319"
FT                   /ortholog="GeneDB_ypestis:YPO3812"
FT                   /ortholog="GeneDB_ecarotovora_atroseptica:ECA4344"
FT                   /ortholog="GeneDB_yenterocolitica:YE0227"
FT                   /ortholog="GeneDB_sbongori:SBG3162"
FT                   /ortholog="GeneDB_styphimuriumDT104:SDT3548"
FT                   /ortholog="GeneDB_senteritidisPT4:SEN3392"
FT                   /ortholog="GeneDB_styphi:STY4242"
FT                   /ortholog="GeneDB_nmeningitidis_serogroupC_strainFAM18:NM
FT                   C2146"
FT                   /ortholog="GeneDB_nmeningitidis_serogroupA_strainZ2491:NM
FT                   A0255"
FT                   /primary_name="ftsX"
FT                   /product="cell division protein"
FT                   /status=" ; evidence=IEA; db_xref=smarcescens:SMA4319;
FT                   date=20071121; method=automatic:reciprocal fasta"
FT   misc_feature    133133..133648
FT                   /colour=9
FT                   /domain="HMMPfam:PF02687;FtsX;4.3e-25;codon 161-332"
FT                   /id="SG0086"
FT                   /label=HMMPfam
FT                   /note="HMMPfam hit to PF02687, FtsX, score 4.3e-25"
FT   CDS             133828..134685
FT                   /class="2.2.11"
FT                   /colour=2
FT                   /db_xref="GOA:Q2NWW3"
FT                   /db_xref="InterPro:IPR000943"
FT                   /db_xref="InterPro:IPR007627"
FT                   /db_xref="InterPro:IPR007630"
FT                   /db_xref="InterPro:IPR011991"
FT                   /db_xref="InterPro:IPR012759"
FT                   /db_xref="InterPro:IPR014284"
FT                   /db_xref="UniProtKB/TrEMBL:Q2NWW3"
FT                   /locus_tag="SG0087"
FT                   /ortholog="GeneDB_yenterocolitica:YE0228"
FT                   /ortholog="GeneDB_ypestis:YPO3811"
FT                   /ortholog="GeneDB_smarcescens:SMA4321"
FT                   /ortholog="GeneDB_ecarotovora_atroseptica:ECA4343"
FT                   /ortholog="GeneDB_styphimuriumDT104:SDT3547"
FT                   /ortholog="GeneDB_styphi:STY4243"
FT                   /ortholog="GeneDB_senteritidisPT4:SEN3391"
FT                   /ortholog="GeneDB_sbongori:SBG3161"
FT                   /ortholog="GeneDB_bbronchiseptica:BB4835"
FT                   /ortholog="GeneDB_bparapertussis:BPP4248"
FT                   /ortholog="GeneDB_bpertussis:BP3748"
FT                   /ortholog="GeneDB_bavium:BAV3285"
FT                   /ortholog="GeneDB_bpseudomallei:BPSL0504"
FT                   /ortholog="GeneDB_bcenocepacia:CAL0787"
FT                   /ortholog="GeneDB_nmeningitidis_serogroupC_strainFAM18:NM
FT                   C0663"
FT                   /ortholog="GeneDB_nmeningitidis_serogroupA_strainZ2491:NM
FT                   A0917"
FT                   /primary_name="rpoH"
FT                   /product="RNA polymerase sigma-32 factor"
FT                   /status=" ; evidence=IEA; db_xref=yenterocolitica:YE0228;
FT                   date=20071121; method=automatic:reciprocal fasta"
FT   misc_feature    133984..134196
FT                   /colour=9
FT                   /domain="HMMPfam:PF04542;Sigma70_r2;5.6e-22;codon 53-123"
FT                   /id="SG0087"
FT                   /label=HMMPfam
FT                   /note="HMMPfam hit to PF04542, Sigma70_r2, score 5.6e-22"
FT   misc_feature    134512..134670
FT                   /colour=9
FT                   /domain="HMMPfam:PF04545;Sigma70_r4;5.1e-20;codon 229-281"
FT                   /id="SG0087"
FT                   /label=HMMPfam
FT                   /note="HMMPfam hit to PF04545, Sigma70_r4, score 5.1e-20"
FT   CDS             complement(134822..135220)
FT                   /class="7.0.0"
FT                   /colour=13
FT                   /db_xref="GOA:Q2NWW2"
FT                   /db_xref="InterPro:IPR000182"
FT                   /db_xref="UniProtKB/TrEMBL:Q2NWW2"
FT                   /locus_tag="SG0088"
FT                   /ortholog="GeneDB_yenterocolitica:YE0229"
FT                   /ortholog="GeneDB_ecarotovora_atroseptica:ECA4342"
FT                   /ortholog="GeneDB_smarcescens:SMA4324"
FT                   /ortholog="GeneDB_ypestis:YPO3809"
FT                   /ortholog="GeneDB_sbongori:SBG3156"
FT                   /ortholog="GeneDB_styphi:STY4247"
FT                   /ortholog="GeneDB_senteritidisPT4:SEN3388"
FT                   /ortholog="GeneDB_styphimuriumDT104:SDT3544"
FT                   /primary_name="yhhK"
FT                   /product="putative acetyltransferase"
FT                   /status=" ; evidence=IEA; db_xref=yenterocolitica:YE0229;
FT                   date=20071121; method=automatic:reciprocal fasta"
FT   misc_feature    complement(134852..135097)
FT                   /colour=9
FT                   /domain="HMMPfam:PF00583;Acetyltransf_1;0.015;codon
FT                   42-123"
FT                   /id="SG0088"
FT                   /label=HMMPfam
FT                   /note="HMMPfam hit to PF00583, Acetyltransf_1, score
FT                   0.015"
FT   CDS             join(135519..135650,135653..135964,135967..136140,136146..136388,136391..136486)
FT                   /colour=3
FT                   /locus_tag="ps_SGL0039"
FT                   /product="putative glycerol-3-phosphate-binding
FT                   periplasmic protein"
FT                   /status=" ; evidence=IEA; db_xref=ypestis:YPO3796;
FT                   date=20071121; method=automatic:top fasta hit"
FT                   /pseudo
FT                   /class="1.5.3"
FT                   /primary_name="ugpB"
FT   misc_feature    join(135528..135650,135653..135964,135967..136140,136146..136388,136391..136477)
FT                   /colour=9
FT                   /domain="HMMPfam:PF01547;SBP_bac_1;1.1e-13;codon 4-316"
FT                   /id="ps_SGL0039"
FT                   /label=HMMPfam
FT                   /note="HMMPfam hit to PF01547, SBP_bac_1, score 1.1e-13"
FT   CDS             136547..137278
FT                   /class="1.5.3"
FT                   /colour=3
FT                   /db_xref="GOA:Q2NWW1"
FT                   /db_xref="InterPro:IPR000515"
FT                   /db_xref="UniProtKB/TrEMBL:Q2NWW1"
FT                   /locus_tag="SG0089"
FT                   /ortholog="GeneDB_ecarotovora_atroseptica:ECA4320"
FT                   /ortholog="GeneDB_yenterocolitica:YE0243"
FT                   /ortholog="GeneDB_smarcescens:SMA4333"
FT                   /ortholog="GeneDB_ypestis:YPO3794"
FT                   /ortholog="GeneDB_sbongori:SBG3147"
FT                   /ortholog="GeneDB_styphimuriumDT104:SDT3534"
FT                   /ortholog="GeneDB_senteritidisPT4:SEN3378"
FT                   /ortholog="GeneDB_styphi:STY4256"
FT                   /ortholog="GeneDB_bcenocepacia:CAL0284"
FT                   /ortholog="GeneDB_bpseudomallei:BPSL3164"
FT                   /ortholog="GeneDB_bavium:BAV1901"
FT                   /ortholog="GeneDB_bbronchiseptica:BB2914"
FT                   /ortholog="GeneDB_bparapertussis:BPP2946"
FT                   /ortholog="GeneDB_bpertussis:BP1283"
FT                   /ortholog="GeneDB_rleguminosarum:RL120013"
FT                   /primary_name="ugpE"
FT                   /product="sn-glycerol-3-phosphate transport system
FT                   permease protein"
FT                   /status=" ; evidence=IEA;
FT                   db_xref=ecarotovora_atroseptica:ECA4320; date=20071121;
FT                   method=automatic:reciprocal fasta"
FT   misc_feature    136778..137266
FT                   /colour=9
FT                   /domain="HMMPfam:PF00528;BPD_transp_1;0.0021;codon 78-240"
FT                   /id="SG0089"
FT                   /label=HMMPfam
FT                   /note="HMMPfam hit to PF00528, BPD_transp_1, score 0.0021"
FT   CDS             join(137288..137512,137514..137951)
FT                   /colour=3
FT                   /locus_tag="ps_SGL0040"
FT                   /product="putative sn-glycerol-3-phosphate transport,
FT                   ATP-binding protein"
FT                   /status=" ; evidence=IEA; db_xref=ypestis:YPO3793;
FT                   date=20071121; method=automatic:top fasta hit"
FT                   /pseudo
FT                   /class="1.5.3"
FT                   /primary_name="ugpC"
FT   misc_feature    join(137372..137512,137514..137909)
FT                   /colour=9
FT                   /domain="HMMPfam:PF00005;ABC_tran;1.8e-46;codon 29-207"
FT                   /id="ps_SGL0040"
FT                   /label=HMMPfam
FT                   /note="HMMPfam hit to PF00005, ABC_tran, score 1.8e-46"
FT   CDS             138263..138931
FT                   /EC_number="3.1.4.46"
FT                   /GO=" ; GOid=GO:0006071; ; ; ; ; date=20071121"
FT                   /class="3.3.8"
FT                   /colour=7
FT                   /db_xref="EC:3.1.4.46"
FT                   /locus_tag="ps_SGL0041"
FT                   /ortholog="GeneDB_ypestis:YPO3792"
FT                   /ortholog="GeneDB_smarcescens:SMA4335"
FT                   /ortholog="GeneDB_yenterocolitica:YE0245"
FT                   /ortholog="GeneDB_styphi:STY4258"
FT                   /ortholog="GeneDB_styphimuriumDT104:SDT3532"
FT                   /ortholog="GeneDB_senteritidisPT4:SEN3376"
FT                   /ortholog="GeneDB_sbongori:SBG3145"
FT                   /ortholog="GeneDB_ecarotovora_atroseptica:ECA4318"
FT                   /ortholog="GeneDB_bpseudomallei:BPSL3162"
FT                   /ortholog="GeneDB_bcenocepacia:CAL0286"
FT                   /ortholog="GeneDB_bbronchiseptica:BB3008"
FT                   /ortholog="GeneDB_bpertussis:BP1731"
FT                   /ortholog="GeneDB_bparapertussis:BPP3045"
FT                   /ortholog="GeneDB_bavium:BAV1970"
FT                   /primary_name="ugpQ"
FT                   /product="glycerophosphoryl diester phosphodiesterase"
FT                   /status=" ; evidence=IEA; db_xref=ypestis:YPO3792;
FT                   date=20071121; method=automatic:reciprocal fasta"
FT                   /pseudo
FT   misc_feature    138281..138913
FT                   /colour=9
FT                   /domain="HMMPfam:PF03009;GDPD;7.4e-33;codon 7-217"
FT                   /id="ps_SGL0041"
FT                   /label=HMMPfam
FT                   /note="HMMPfam hit to PF03009, GDPD, score 7.4e-33"
FT   CDS             139775..140539
FT                   /db_xref="InterPro:IPR001646"
FT                   /db_xref="UniProtKB/TrEMBL:Q2NWW0"
FT                   /locus_tag="SG0090"
FT                   /product="putative pentapeptide repeat protein"
FT                   /colour=13
FT                   /class="7.0.0"
FT   misc_feature    140045..140164
FT                   /colour=9
FT                   /domain="HMMPfam:PF00805;Pentapeptide;1.4e-09;codon
FT                   91-130"
FT                   /id="SG0090"
FT                   /label=HMMPfam
FT                   /note="HMMPfam hit to PF00805, Pentapeptide, score
FT                   1.4e-09"
FT   misc_feature    140189..140308
FT                   /colour=9
FT                   /domain="HMMPfam:PF00805;Pentapeptide;1.5e-05;codon
FT                   139-178"
FT                   /id="SG0090"
FT                   /label=HMMPfam
FT                   /note="HMMPfam hit to PF00805, Pentapeptide, score
FT                   1.5e-05"
FT   misc_feature    140309..140428
FT                   /colour=9
FT                   /domain="HMMPfam:PF00805;Pentapeptide;3.3e-06;codon
FT                   179-218"
FT                   /id="SG0090"
FT                   /label=HMMPfam
FT                   /note="HMMPfam hit to PF00805, Pentapeptide, score
FT                   3.3e-06"
FT   CDS             complement(140708..141619)
FT                   /GO=" ; GOid=GO:0050789; ; ; ; ; date=20071121"
FT                   /class="6.1.1"
FT                   /colour=9
FT                   /db_xref="GOA:Q2NWV9"
FT                   /db_xref="InterPro:IPR000847"
FT                   /db_xref="InterPro:IPR005119"
FT                   /db_xref="InterPro:IPR011991"
FT                   /db_xref="UniProtKB/TrEMBL:Q2NWV9"
FT                   /locus_tag="SG0091"
FT                   /ortholog="GeneDB_yenterocolitica:YE0248"
FT                   /ortholog="GeneDB_ypestis:YPO3789"
FT                   /ortholog="GeneDB_ecarotovora_atroseptica:ECA0180"
FT                   /ortholog="GeneDB_smarcescens:SMA4338"
FT                   /ortholog="GeneDB_styphi:STY3595"
FT                   /ortholog="GeneDB_styphimuriumDT104:SDT3971"
FT                   /ortholog="GeneDB_sbongori:SBG3498"
FT                   /ortholog="GeneDB_senteritidisPT4:SEN3759"
FT                   /ortholog="GeneDB_bbronchiseptica:BB2078"
FT                   /ortholog="GeneDB_bpertussis:BP2544"
FT                   /ortholog="GeneDB_bparapertussis:BPP2635"
FT                   /ortholog="GeneDB_nmeningitidis_serogroupA_strainZ2491:NM
FT                   A0381"
FT                   /ortholog="GeneDB_nmeningitidis_serogroupC_strainFAM18:NM
FT                   C2036"
FT                   /ortholog="GeneDB_bavium:BAV2307"
FT                   /ortholog="GeneDB_bpseudomallei:BPSL2546"
FT                   /ortholog="GeneDB_bcenocepacia:CAM2485"
FT                   /primary_name="metR"
FT                   /product="lysR-family transcriptional regulatory protein"
FT                   /status=" ; evidence=IEA; db_xref=yenterocolitica:YE0248;
FT                   date=20071121; method=automatic:reciprocal fasta"
FT   misc_feature    complement(140750..141370)
FT                   /colour=9
FT                   /domain="HMMPfam:PF03466;LysR_substrate;3.5e-47;codon
FT                   84-290"
FT                   /id="SG0091"
FT                   /label=HMMPfam
FT                   /note="HMMPfam hit to PF03466, LysR_substrate, score
FT                   3.5e-47"
FT   misc_feature    complement(141431..141610)
FT                   /colour=9
FT                   /domain="HMMPfam:PF00126;HTH_1;9.6e-17;codon 4-63"
FT                   /id="SG0091"
FT                   /label=HMMPfam
FT                   /note="HMMPfam hit to PF00126, HTH_1, score 9.6e-17"
FT   CDS             141722..143998
FT                   /EC_number="2.1.1.14"
FT                   /GO=" ; GOid=GO:0009086; ; ; ; ; date=20071121"
FT                   /class="3.1.14"
FT                   /colour=7
FT                   /db_xref="GOA:Q2NWV8"
FT                   /db_xref="InterPro:IPR002629"
FT                   /db_xref="InterPro:IPR006276"
FT                   /db_xref="InterPro:IPR013215"
FT                   /db_xref="UniProtKB/TrEMBL:Q2NWV8"
FT                   /db_xref="EC:2.1.1.14"
FT                   /locus_tag="SG0092"
FT                   /ortholog="GeneDB_yenterocolitica:YE0249"
FT                   /ortholog="GeneDB_smarcescens:SMA4339"
FT                   /ortholog="GeneDB_ypestis:YPO3788"
FT                   /ortholog="GeneDB_ecarotovora_atroseptica:ECA0181"
FT                   /ortholog="GeneDB_styphimuriumDT104:SDT3972"
FT                   /ortholog="GeneDB_sbongori:SBG3499"
FT                   /ortholog="GeneDB_styphi:STY3594"
FT                   /ortholog="GeneDB_senteritidisPT4:SEN3760"
FT                   /ortholog="GeneDB_bbronchiseptica:BB2079"
FT                   /ortholog="GeneDB_bparapertussis:BPP2636"
FT                   /ortholog="GeneDB_bpertussis:BP2543"
FT                   /ortholog="GeneDB_bavium:BAV2306"
FT                   /ortholog="GeneDB_bcenocepacia:CAM2484"
FT                   /ortholog="GeneDB_bpseudomallei:BPSL2545"
FT                   /ortholog="GeneDB_nmeningitidis_serogroupC_strainFAM18:NM
FT                   C0922"
FT                   /ortholog="GeneDB_nmeningitidis_serogroupA_strainZ2491:NM
FT                   A1140"
FT                   /ortholog="GeneDB_mbovis:Mb1164c"
FT                   /ortholog="GeneDB_mtuberculosis:Rv1133c"
FT                   /ortholog="GeneDB_cjejuni:Cj1201"
FT                   /ortholog="GeneDB_saureusMRSA252:SAR0353"
FT                   /ortholog="GeneDB_saureusMSSA476:SAS0332"
FT                   /ortholog="GeneDB_twhipplei:TW610"
FT                   /primary_name="metE"
FT                   /product="5-methyltetrahydropteroyltriglutamate--homocyst
FT                   eine methyltransferase (Methionine synthase, vitamin-B12
FT                   independent isozyme) (Cobalamin-independent methionine
FT                   synthase)"
FT                   /status=" ; evidence=IEA; db_xref=yenterocolitica:YE0249;
FT                   date=20071121; method=automatic:HAMAP"
FT                   /status="level=2; evidence=IEA; ; date=20071121;
FT                   method=automatic:hamap"
FT   misc_feature    141731..142669
FT                   /colour=9
FT                   /domain="HMMPfam:PF08267;Meth_synt_1;5.7e-193;codon 4-316"
FT                   /id="SG0092"
FT                   /label=HMMPfam
FT                   /note="HMMPfam hit to PF08267, Meth_synt_1, score
FT                   5.7e-193"
FT   misc_feature    143006..143977
FT                   /colour=9
FT                   /domain="HMMPfam:PF01717;Meth_synt_2;3.7e-221;codon
FT                   429-752"
FT                   /id="SG0092"
FT                   /label=HMMPfam
FT                   /note="HMMPfam hit to PF01717, Meth_synt_2, score
FT                   3.7e-221"
FT   CDS             144281..144523
FT                   /locus_tag="ps_SGL0042"
FT                   /pseudo
FT                   /product="putative uncharacterized protein"
FT                   /colour=10
FT                   /class="0.0.2"
FT   CDS             144631..144747
FT                   /locus_tag="ps_SGL0043"
FT                   /pseudo
FT                   /product="putative reverse transcriptase - Group II
FT                   intron"
FT                   /class="5.1.2"
FT                   /colour=12
FT   CDS             144841..145302
FT                   /colour=12
FT                   /locus_tag="ps_SGL0044"
FT                   /product="putative reverse transcriptase - Group II
FT                   intron"
FT                   /status=" ; evidence=IEA; db_xref=bcenocepacia:CAM2466;
FT                   date=20071121; method=automatic:top fasta hit"
FT                   /pseudo
FT                   /class="5.1.2"
FT   misc_feature    144841..145302
FT                   /colour=9
FT                   /domain="HMMPfam:PF00078;RVT_1;5.7e-34;codon 1-154"
FT                   /id="ps_SGL0044"
FT                   /label=HMMPfam
FT                   /note="HMMPfam hit to PF00078, RVT_1, score 5.7e-34"
FT   CDS             145616..145855
FT                   /colour=12
FT                   /locus_tag="ps_SGL0045"
FT                   /product="putative reverse transcriptase - Group II
FT                   intron"
FT                   /status=" ; evidence=IEA; db_xref=bcenocepacia:CAM2466;
FT                   date=20071121; method=automatic:top fasta hit"
FT                   /pseudo
FT                   /class="5.1.2"
FT   misc_feature    145616..145780
FT                   /colour=9
FT                   /domain="HMMPfam:PF08388;GIIM;7e-10;codon 1-55"
FT                   /id="ps_SGL0045"
FT                   /label=HMMPfam
FT                   /note="HMMPfam hit to PF08388, GIIM, score 7e-10"
FT   CDS             145857..146327
FT                   /db_xref="UniProtKB/TrEMBL:Q2NWV7"
FT                   /locus_tag="SG0093"
FT                   /product="putative hypothetical protein"
FT                   /colour=8
FT                   /class="0.0.0"
FT   CDS             146470..146634
FT                   /colour=12
FT                   /locus_tag="ps_SGL0046"
FT                   /product="putative integrase"
FT                   /status=" ; evidence=IEA;
FT                   db_xref=ecarotovora_atroseptica:ECA2879; date=20071121;
FT                   method=automatic:top fasta hit"
FT                   /pseudo
FT                   /class="5.1.2"
FT   CDS             join(148373..148807,148810..148977,148979..149038)
FT                   /colour=12
FT                   /locus_tag="ps_SGL0047"
FT                   /product="putative phage antitermination protein Q"
FT                   /status=" ; evidence=IEA; db_xref=smarcescens:SMA2621;
FT                   date=20071121; method=automatic:top fasta hit"
FT                   /pseudo
FT                   /class="5.1.2"
FT   misc_feature    join(148376..148807,148810..148977,148979..148999)
FT                   /colour=9
FT                   /domain="HMMPfam:PF06323;Phage_antiter_Q;1.3e-07;codon
FT                   2-208"
FT                   /id="ps_SGL0047"
FT                   /label=HMMPfam
FT                   /note="HMMPfam hit to PF06323, Phage_antiter_Q, score
FT                   1.3e-07"
FT   CDS             150427..150891
FT                   /colour=12
FT                   /db_xref="GOA:Q2NWV6"
FT                   /db_xref="HSSP:P09963"
FT                   /db_xref="InterPro:IPR002196"
FT                   /db_xref="UniProtKB/TrEMBL:Q2NWV6"
FT                   /locus_tag="SG0094"
FT                   /product="putative bacteriophage lysozyme"
FT                   /status=" ; evidence=IEA; db_xref=yenterocolitica:YE1840;
FT                   date=20071121; method=automatic:top fasta hit"
FT                   /class="5.1.2"
FT   misc_feature    150550..150861
FT                   /colour=9
FT                   /domain="HMMPfam:PF00959;Phage_lysozyme;2.7e-12;codon
FT                   42-145"
FT                   /id="SG0094"
FT                   /label=HMMPfam
FT                   /note="HMMPfam hit to PF00959, Phage_lysozyme, score
FT                   2.7e-12"
FT   CDS             join(151535..152092,152095..152229)
FT                   /colour=12
FT                   /locus_tag="ps_SGL0048"
FT                   /product="putative bacteriophage protein"
FT                   /status=" ; evidence=IEA; db_xref=styphi:STY1048;
FT                   date=20071121; method=automatic:top fasta hit"
FT                   /pseudo
FT                   /class="5.1.2"
FT   CDS             152777..154003
FT                   /colour=12
FT                   /db_xref="UniProtKB/TrEMBL:Q2NTV4"
FT                   /locus_tag="SG0095"
FT                   /product="putative bacteriophage protein"
FT                   /status=" ; evidence=IEA; db_xref=styphi:STY2016;
FT                   date=20071121; method=automatic:top fasta hit"
FT                   /class="5.1.2"
FT   CDS             154000..154653
FT                   /colour=12
FT                   /db_xref="UniProtKB/TrEMBL:Q2NTV3"
FT                   /locus_tag="SG0096"
FT                   /product="putative bacteriophage protein"
FT                   /status=" ; evidence=IEA; db_xref=styphi:STY1071;
FT                   date=20071121; method=automatic:top fasta hit"
FT                   /class="5.1.2"
FT   CDS             154660..155484
FT                   /colour=12
FT                   /db_xref="InterPro:IPR005068"
FT                   /db_xref="UniProtKB/TrEMBL:Q2NTV2"
FT                   /locus_tag="SG0097"
FT                   /product="putative bacteriophage tail protein"
FT                   /status=" ; evidence=IEA; db_xref=styphi:STY2014;
FT                   date=20071121; method=automatic:top fasta hit"
FT                   /class="5.1.2"
FT   misc_feature    154954..155085
FT                   /colour=9
FT                   /domain="HMMPfam:PF03406;Phage_fiber_2;3.2e-11;codon
FT                   99-142"
FT                   /id="SG0097"
FT                   /label=HMMPfam
FT                   /note="HMMPfam hit to PF03406, Phage_fiber_2, score
FT                   3.2e-11"
FT   CDS             155490..155660
FT                   /locus_tag="ps_SGL0049"
FT                   /pseudo
FT                   /product="putative bacteriophage tail protein"
FT                   /colour=12
FT                   /class="5.1.2"
FT   repeat_unit     156805..157857
FT                   /rpt_family="ISSgl1complete"
FT                   /rpt_type=Insertion_Sequence
FT   CDS             156879..157802
FT                   /colour=12
FT                   /db_xref="GOA:Q2NTV1"
FT                   /db_xref="InterPro:IPR002559"
FT                   /db_xref="UniProtKB/TrEMBL:Q2NTV1"
FT                   /locus_tag="SG0098"
FT                   /product="putative transposase"
FT                   /status=" ; evidence=IEA; db_xref=rleguminosarum:RL70076;
FT                   date=20071121; method=automatic:top fasta hit"
FT                   /class="5.1.4"
FT   misc_feature    157227..157760
FT                   /colour=9
FT                   /domain="HMMPfam:PF01609;Transposase_11;7.5e-18;codon
FT                   117-294"
FT                   /id="SG0098"
FT                   /label=HMMPfam
FT                   /note="HMMPfam hit to PF01609, Transposase_11, score
FT                   7.5e-18"
FT   CDS             158286..158690
FT                   /db_xref="UniProtKB/TrEMBL:Q2NWV1"
FT                   /locus_tag="SG0099"
FT                   /class="5.1.2"
FT                   /colour=12
FT                   /product="putative hypothetical phage protein"
FT   CDS             complement(join(159617..159919,159922..160011,160014..160925))
FT                   /colour=12
FT                   /locus_tag="ps_SGL0050c"
FT                   /product="putative phague DNA polymerase"
FT                   /status=" ; evidence=IEA; db_xref=saureusMRSA252:SAR1541;
FT                   date=20071121; method=automatic:top fasta hit"
FT                   /pseudo
FT                   /class="5.1.2"
FT   CDS             join(162548..162790,162793..163041,163047..163280,163285..163563)
FT                   /colour=12
FT                   /locus_tag="ps_SGL0051"
FT                   /product="putative hypothetical phage protein;
FT                   Virulence-associated E family protein"
FT                   /status=" ; evidence=IEA; db_xref=saureusMRSA252:SAR1525;
FT                   date=20071121; method=automatic:top fasta hit"
FT                   /pseudo
FT                   /class="5.1.2"
FT   misc_feature    join(162847..163041,163047..163259)
FT                   /colour=9
FT                   /domain="HMMPfam:PF05272;VirE;7.5e-26;codon 100-235"
FT                   /id="ps_SGL0051"
FT                   /label=HMMPfam
FT                   /note="HMMPfam hit to PF05272, VirE, score 7.5e-26"
FT   CDS             join(163909..164016,164018..164239,164244..164480)
FT                   /colour=12
FT                   /locus_tag="ps_SGL0052"
FT                   /product="putative phage antitermination protein Q"
FT                   /status=" ; evidence=IEA; db_xref=smarcescens:SMA2621;
FT                   date=20071121; method=automatic:top fasta hit"
FT                   /pseudo
FT                   /class="5.1.2"
FT   misc_feature    join(163912..164016,164018..164239,164244..164462)
FT                   /colour=9
FT                   /domain="HMMPfam:PF06323;Phage_antiter_Q;7.8e-18;codon
FT                   2-183"
FT                   /id="ps_SGL0052"
FT                   /label=HMMPfam
FT                   /note="HMMPfam hit to PF06323, Phage_antiter_Q, score
FT                   7.8e-18"
FT   CDS             165870..166058
FT                   /locus_tag="ps_SGL0053"
FT                   /pseudo
FT                   /product="putative hypothetical protein"
FT                   /class="0.0.0"
FT                   /colour=8
FT   CDS             166083..166682
FT                   /db_xref="UniProtKB/TrEMBL:Q2NWU9"
FT                   /locus_tag="SG0101"
FT                   /product="putative hypothetical protein"
FT                   /class="0.0.0"
FT                   /colour=8
FT   CDS             join(166973..167104,167106..167183)
FT                   /locus_tag="ps_SGL0054"
FT                   /pseudo
FT                   /product="hypothetical phage protein"
FT                   /class="5.1.2"
FT                   /colour=12
FT   CDS             167620..168060
FT                   /db_xref="UniProtKB/TrEMBL:Q2NWU8"
FT                   /locus_tag="SG0102"
FT                   /product="hypothetical phage protein"
FT                   /class="5.1.2"
FT                   /colour=12
FT   CDS             168065..168190
FT                   /locus_tag="ps_SGL0055"
FT                   /pseudo
FT                   /product="hypothetical phage protein"
FT                   /class="5.1.2"
FT                   /colour=12
FT   CDS             168193..168507
FT                   /db_xref="GOA:Q2NWU7"
FT                   /db_xref="InterPro:IPR002711"
FT                   /db_xref="InterPro:IPR003615"
FT                   /db_xref="UniProtKB/TrEMBL:Q2NWU7"
FT                   /locus_tag="SG0103"
FT                   /product="putative phage endonuclease"
FT                   /class="5.1.2"
FT                   /colour=12
FT   misc_feature    168250..168456
FT                   /colour=9
FT                   /domain="HMMPfam:PF01844;HNH;0.00042;codon 20-88"
FT                   /id="SG0103"
FT                   /label=HMMPfam
FT                   /note="HMMPfam hit to PF01844, HNH, score 0.00042"
FT   CDS             join(168811..168999,169044..169163,169160..169519)
FT                   /colour=12
FT                   /locus_tag="ps_SGL0056"
FT                   /product="putative phage terminase"
FT                   /status=" ; evidence=IEA; db_xref=bpseudomallei:BPSL1143;
FT                   date=20071121; method=automatic:top fasta hit"
FT                   /pseudo
FT                   /class="5.1.2"
FT   misc_feature    169319..169510
FT                   /colour=9
FT                   /domain="HMMPfam:PF03354;Terminase_1;1.4e-11;codon 1-64"
FT                   /id="ps_SGL0056"
FT                   /label=HMMPfam
FT                   /note="HMMPfam hit to PF03354, Terminase_1, score 1.4e-11"
FT   CDS             join(169744..169809,169812..170696,170698..170820)
FT                   /colour=12
FT                   /locus_tag="ps_SGL0057"
FT                   /product="putative phage portal protein"
FT                   /status=" ; evidence=IEA; db_xref=bbronchiseptica:BB1693;
FT                   date=20071121; method=automatic:top fasta hit"
FT                   /pseudo
FT                   /class="5.1.2"
FT   misc_feature    join(169744..169809,169812..170696,170698..170751)
FT                   /colour=9
FT                   /domain="HMMPfam:PF04860;Phage_portal;2.6e-86;codon 1-335"
FT                   /id="ps_SGL0057"
FT                   /label=HMMPfam
FT                   /note="HMMPfam hit to PF04860, Phage_portal, score
FT                   2.6e-86"
FT   CDS             171373..171732
FT                   /db_xref="InterPro:IPR010064"
FT                   /db_xref="InterPro:IPR011693"
FT                   /db_xref="UniProtKB/TrEMBL:Q2NWU6"
FT                   /locus_tag="SG0104"
FT                   /product="hypothetical phague protein"
FT                   /class="5.1.2"
FT                   /colour=12
FT   misc_feature    171373..171660
FT                   /colour=9
FT                   /domain="HMMPfam:PF07772;TP901-1_ORF40;4.6e-25;codon 1-96"
FT                   /id="SG0104"
FT                   /label=HMMPfam
FT                   /note="HMMPfam hit to PF07772, TP901-1_ORF40, score
FT                   4.6e-25"
FT   CDS             172169..172534
FT                   /db_xref="UniProtKB/TrEMBL:Q2NWU5"
FT                   /locus_tag="SG0105"
FT                   /product="hypothetical phage protein"
FT                   /colour=12
FT                   /class="5.1.2"
FT   CDS             172937..173749
FT                   /colour=10
FT                   /locus_tag="ps_SGL0058"
FT                   /product="putative conserved hypothetical protein"
FT                   /status=" ; evidence=IEA;
FT                   db_xref=bfragilisNCTC9343:BF2294; date=20071121;
FT                   method=automatic:top fasta hit"
FT                   /pseudo
FT                   /class="0.0.2"
FT   CDS             174575..175522
FT                   /locus_tag="ps_SGL0059"
FT                   /product="putative phage tape measure protein"
FT                   /pseudo
FT                   /class="5.1.2"
FT                   /colour=12
FT   CDS             175559..175807
FT                   /colour=12
FT                   /locus_tag="ps_SGL0060"
FT                   /product="putative prophage protein"
FT                   /status=" ; evidence=IEA;
FT                   db_xref=styphimuriumDT104:SDT2645; date=20071121;
FT                   method=automatic:top fasta hit"
FT                   /pseudo
FT                   /class="5.1.2"
FT   CDS             176335..177072
FT                   /class="5.1.2"
FT                   /colour=12
FT                   /db_xref="InterPro:IPR006487"
FT                   /db_xref="UniProtKB/TrEMBL:Q2NQW0"
FT                   /locus_tag="SG0106"
FT                   /ortholog="GeneDB_ypestis:YPO2122"
FT                   /ortholog="GeneDB_senteritidisPT4:SEN1150"
FT                   /product="putative phage protein"
FT                   /status=" ; evidence=IEA; db_xref=ypestis:YPO2122;
FT                   date=20071121; method=automatic:reciprocal fasta"
FT   misc_feature    176404..177063
FT                   /colour=9
FT                   /domain="HMMPfam:PF05100;Phage_tail_L;7.2e-84;codon
FT                   24-243"
FT                   /id="SG0106"
FT                   /label=HMMPfam
FT                   /note="HMMPfam hit to PF05100, Phage_tail_L, score
FT                   7.2e-84"
FT   CDS             join(182663..183049,183052..183138,183143..183433,183439..183528,183533..183847,183850..183957)
FT                   /colour=12
FT                   /locus_tag="ps_SGL0061"
FT                   /product="putative phage primase"
FT                   /status=" ; evidence=IEA; db_xref=ypestis:YPO0880;
FT                   date=20071121; method=automatic:top fasta hit"
FT                   /pseudo
FT                   /class="5.1.2"
FT   misc_feature    join(182684..183049,183052..183105)
FT                   /colour=9
FT                   /domain="HMMPfam:PF08706;D5_N;1.7e-05;codon 8-147"
FT                   /id="ps_SGL0061"
FT                   /label=HMMPfam
FT                   /note="HMMPfam hit to PF08706, D5_N, score 1.7e-05"
FT   misc_feature    join(183653..183847,183850..183945)
FT                   /colour=9
FT                   /domain="HMMPfam:PF03288;Pox_D5;7.7e-09;codon 326-422"
FT                   /id="ps_SGL0061"
FT                   /label=HMMPfam
FT                   /note="HMMPfam hit to PF03288, Pox_D5, score 7.7e-09"
FT   CDS             185012..185779
FT                   /EC_number="2.4.2.3"
FT                   /GO=" ; GOid=GO:0015949; ; ; ; ; date=20071121"
FT                   /class="3.3.11"
FT                   /colour=7
FT                   /db_xref="GOA:Q2NWU3"
FT                   /db_xref="HSSP:P0A1F6"
FT                   /db_xref="InterPro:IPR000845"
FT                   /db_xref="InterPro:IPR010058"
FT                   /db_xref="UniProtKB/TrEMBL:Q2NWU3"
FT                   /db_xref="EC:2.4.2.3"
FT                   /locus_tag="SG0107"
FT                   /ortholog="GeneDB_smarcescens:SMA4341"
FT                   /ortholog="GeneDB_yenterocolitica:YE0251"
FT                   /ortholog="GeneDB_ypestis:YPO3786"
FT                   /ortholog="GeneDB_sbongori:SBG3501"
FT                   /ortholog="GeneDB_styphimuriumDT104:SDT3975"
FT                   /ortholog="GeneDB_styphi:STY3591"
FT                   /ortholog="GeneDB_senteritidisPT4:SEN3763"
FT                   /ortholog="GeneDB_ecarotovora_atroseptica:ECA0185"
FT                   /ortholog="GeneDB_spyogenes:SpyM50263"
FT                   /primary_name="udp"
FT                   /product="uridine phosphorylase"
FT                   /status=" ; evidence=IEA; db_xref=smarcescens:SMA4341;
FT                   date=20071121; method=automatic:reciprocal fasta"
FT   misc_feature    185069..185758
FT                   /colour=9
FT                   /domain="HMMPfam:PF01048;PNP_UDP_1;9.4e-95;codon 20-249"
FT                   /id="SG0107"
FT                   /label=HMMPfam
FT                   /note="HMMPfam hit to PF01048, PNP_UDP_1, score 9.4e-95"
FT   CDS             185842..185976
FT                   /colour=3
FT                   /locus_tag="ps_SGL0062"
FT                   /product="putative membrane protein"
FT                   /status=" ; evidence=IEA; db_xref=ypestis:YPO3783;
FT                   date=20071121; method=automatic:top fasta hit"
FT                   /pseudo
FT                   /class="4.1.1"
FT   CDS             186340..187935
FT                   /class="2.2.3"
FT                   /colour=2
FT                   /db_xref="InterPro:IPR003798"
FT                   /db_xref="UniProtKB/TrEMBL:Q2NWU2"
FT                   /locus_tag="SG0108"
FT                   /ortholog="GeneDB_smarcescens:SMA4344"
FT                   /ortholog="GeneDB_ecarotovora_atroseptica:ECA0195"
FT                   /ortholog="GeneDB_yenterocolitica:YE0255"
FT                   /ortholog="GeneDB_ypestis:YPO3782"
FT                   /ortholog="GeneDB_nmeningitidis_serogroupA_strainZ2491:NM
FT                   A0386"
FT                   /ortholog="GeneDB_nmeningitidis_serogroupC_strainFAM18:NM
FT                   C2030"
FT                   /primary_name="rmuC"
FT                   /product="DNA recombination protein"
FT                   /status=" ; evidence=IEA; db_xref=smarcescens:SMA4344;
FT                   date=20071121; method=automatic:reciprocal fasta"
FT   misc_feature    186847..187758
FT                   /colour=9
FT                   /domain="HMMPfam:PF02646;RmuC;3.9e-147;codon 170-473"
FT                   /id="SG0108"
FT                   /label=HMMPfam
FT                   /note="HMMPfam hit to PF02646, RmuC, score 3.9e-147"
FT   CDS             188006..188764
FT                   /EC_number="2.1.1.-"
FT                   /class="3.2.8"
FT                   /colour=7
FT                   /db_xref="GOA:Q2NWU1"
FT                   /db_xref="InterPro:IPR004033"
FT                   /db_xref="UniProtKB/TrEMBL:Q2NWU1"
FT                   /db_xref="EC:2.1.1.-"
FT                   /locus_tag="SG0109"
FT                   /ortholog="GeneDB_yenterocolitica:YE0256"
FT                   /ortholog="GeneDB_ypestis:YPO3781"
FT                   /ortholog="GeneDB_styphimuriumDT104:SDT3977"
FT                   /ortholog="GeneDB_styphi:STY3589"
FT                   /ortholog="GeneDB_senteritidisPT4:SEN3765"
FT                   /ortholog="GeneDB_sbongori:SBG3503"
FT                   /ortholog="GeneDB_ecarotovora_atroseptica:ECA0196"
FT                   /ortholog="GeneDB_smarcescens:SMA4345"
FT                   /ortholog="GeneDB_nmeningitidis_serogroupC_strainFAM18:NM
FT                   C0697"
FT                   /ortholog="GeneDB_nmeningitidis_serogroupA_strainZ2491:NM
FT                   A0956"
FT                   /ortholog="GeneDB_bpseudomallei:BPSL0637"
FT                   /ortholog="GeneDB_bcenocepacia:CAL0873"
FT                   /ortholog="GeneDB_bbronchiseptica:BB4468"
FT                   /ortholog="GeneDB_bpertussis:BP0161"
FT                   /ortholog="GeneDB_bparapertussis:BPP3995"
FT                   /ortholog="GeneDB_bavium:BAV3089"
FT                   /ortholog="GeneDB_saureusMSSA476:SAS1412"
FT                   /ortholog="GeneDB_saureusMRSA252:SAR1480"
FT                   /ortholog="GeneDB_mbovis:Mb0573"
FT                   /ortholog="GeneDB_mtuberculosis:Rv0558"
FT                   /ortholog="GeneDB_bfragilisNCTC9343:BF0839"
FT                   /ortholog="GeneDB_cdiphtheriae:DIP0426"
FT                   /ortholog="GeneDB_twhipplei:TW063"
FT                   /ortholog="GeneDB_cjejuni:Cj0324"
FT                   /primary_name="ubiE"
FT                   /product="Ubiquinone/menaquinone biosynthesis
FT                   methyltransferase ubiE"
FT                   /status=" ; evidence=IEA; db_xref=yenterocolitica:YE0256;
FT                   date=20071121; method=automatic:HAMAP"
FT                   /status="level=2; evidence=IEA; ; date=20071121;
FT                   method=automatic:hamap"
FT   misc_feature    188048..188758
FT                   /colour=9
FT                   /domain="HMMPfam:PF01209;Ubie_methyltran;8.4e-156;codon
FT                   15-251"
FT                   /id="SG0109"
FT                   /label=HMMPfam
FT                   /note="HMMPfam hit to PF01209, Ubie_methyltran, score
FT                   8.4e-156"
FT   CDS             188777..189385
FT                   /class="0.0.2"
FT                   /colour=10
FT                   /db_xref="InterPro:IPR010668"
FT                   /db_xref="UniProtKB/TrEMBL:Q2NWU0"
FT                   /locus_tag="SG0110"
FT                   /ortholog="GeneDB_ypestis:YPO3780"
FT                   /ortholog="GeneDB_senteritidisPT4:SEN3766"
FT                   /ortholog="GeneDB_sbongori:SBG3504"
FT                   /ortholog="GeneDB_yenterocolitica:YE0257"
FT                   /ortholog="GeneDB_styphimuriumDT104:SDT3978"
FT                   /ortholog="GeneDB_smarcescens:SMA4346"
FT                   /ortholog="GeneDB_styphi:STY3588"
FT                   /ortholog="GeneDB_ecarotovora_atroseptica:ECA0197"
FT                   /product="conserved hypothetical protein"
FT                   /status=" ; evidence=IEA; db_xref=ypestis:YPO3780;
FT                   date=20071121; method=automatic:reciprocal fasta"
FT   misc_feature    188804..189370
FT                   /colour=9
FT                   /domain="HMMPfam:PF06843;DUF1243;2.7e-63;codon 10-198"
FT                   /id="SG0110"
FT                   /label=HMMPfam
FT                   /note="HMMPfam hit to PF06843, DUF1243, score 2.7e-63"
FT   CDS             189382..191016
FT                   /EC_number="MF_00414"
FT                   /class="3.2.8"
FT                   /colour=7
FT                   /db_xref="GOA:Q2NWT9"
FT                   /db_xref="InterPro:IPR004147"
FT                   /db_xref="InterPro:IPR010232"
FT                   /db_xref="UniProtKB/TrEMBL:Q2NWT9"
FT                   /db_xref="EC:MF_00414"
FT                   /locus_tag="SG0111"
FT                   /ortholog="GeneDB_smarcescens:SMA4347"
FT                   /ortholog="GeneDB_styphimuriumDT104:SDT3979"
FT                   /ortholog="GeneDB_styphi:STY3587"
FT                   /ortholog="GeneDB_sbongori:SBG3505"
FT                   /ortholog="GeneDB_senteritidisPT4:SEN3767"
FT                   /ortholog="GeneDB_yenterocolitica:YE0258"
FT                   /ortholog="GeneDB_ecarotovora_atroseptica:ECA0198"
FT                   /ortholog="GeneDB_ypestis:YPO3779"
FT                   /ortholog="GeneDB_nmeningitidis_serogroupA_strainZ2491:NM
FT                   A0741"
FT                   /ortholog="GeneDB_nmeningitidis_serogroupC_strainFAM18:NM
FT                   C0500"
FT                   /ortholog="GeneDB_bpseudomallei:BPSL0640"
FT                   /ortholog="GeneDB_bcenocepacia:CAL0876"
FT                   /ortholog="GeneDB_bpertussis:BP0164"
FT                   /ortholog="GeneDB_bavium:BAV3075"
FT                   /ortholog="GeneDB_bparapertussis:BPP3992"
FT                   /ortholog="GeneDB_bbronchiseptica:BB4465"
FT                   /primary_name="ubiB"
FT                   /product="Probable ubiquinone biosynthesis protein ubiB"
FT                   /status=" ; evidence=IEA; db_xref=smarcescens:SMA4347;
FT                   date=20071121; method=automatic:HAMAP"
FT                   /status="level=2; evidence=IEA; ; date=20071121;
FT                   method=automatic:hamap"
FT   misc_feature    189712..190071
FT                   /colour=9
FT                   /domain="HMMPfam:PF03109;ABC1;3.8e-54;codon 111-230"
FT                   /id="SG0111"
FT                   /label=HMMPfam
FT                   /note="HMMPfam hit to PF03109, ABC1, score 3.8e-54"
FT   CDS             191067..191333
FT                   /EC_number="MF_00236"
FT                   /class="1.5.5"
FT                   /colour=3
FT                   /db_xref="GOA:Q2NWT8"
FT                   /db_xref="InterPro:IPR003369"
FT                   /db_xref="InterPro:IPR006312"
FT                   /db_xref="UniProtKB/TrEMBL:Q2NWT8"
FT                   /db_xref="EC:MF_00236"
FT                   /locus_tag="SG0112"
FT                   /ortholog="GeneDB_smarcescens:SMA4348"
FT                   /ortholog="GeneDB_senteritidisPT4:SEN3768"
FT                   /ortholog="GeneDB_styphi:STY3586"
FT                   /ortholog="GeneDB_styphimuriumDT104:SDT3980"
FT                   /ortholog="GeneDB_sbongori:SBG3506"
FT                   /ortholog="GeneDB_yenterocolitica:YE0259"
FT                   /ortholog="GeneDB_ypestis:YPO3778"
FT                   /ortholog="GeneDB_ecarotovora_atroseptica:ECA0199"
FT                   /ortholog="GeneDB_bpseudomallei:BPSL3128"
FT                   /ortholog="GeneDB_mbovis:Mb2121c"
FT                   /ortholog="GeneDB_mtuberculosis:Rv2094c"
FT                   /primary_name="tatA"
FT                   /product="Sec-independent protein translocase protein
FT                   tatA/E homolog"
FT                   /status=" ; evidence=IEA; db_xref=smarcescens:SMA4348;
FT                   date=20071121; method=automatic:HAMAP"
FT                   /status="level=2; evidence=IEA; ; date=20071121;
FT                   method=automatic:hamap"
FT   misc_feature    191076..191318
FT                   /colour=9
FT                   /domain="HMMPfam:PF02416;MttA_Hcf106;1.1e-09;codon 4-84"
FT                   /id="SG0112"
FT                   /label=HMMPfam
FT                   /note="HMMPfam hit to PF02416, MttA_Hcf106, score 1.1e-09"
FT   CDS             191337..192035
FT                   /EC_number="MF_00237"
FT                   /class="1.5.5"
FT                   /colour=3
FT                   /db_xref="GOA:Q2NWT7"
FT                   /db_xref="InterPro:IPR003369"
FT                   /db_xref="InterPro:IPR003998"
FT                   /db_xref="UniProtKB/TrEMBL:Q2NWT7"
FT                   /db_xref="EC:MF_00237"
FT                   /locus_tag="SG0113"
FT                   /ortholog="GeneDB_yenterocolitica:YE0260"
FT                   /ortholog="GeneDB_ecarotovora_atroseptica:ECA0200"
FT                   /primary_name="tatB"
FT                   /product="Sec-independent protein translocase protein tatB
FT                   homolog"
FT                   /status=" ; evidence=IEA; db_xref=yenterocolitica:YE0260;
FT                   date=20071121; method=automatic:HAMAP"
FT                   /status="level=2; evidence=IEA; ; date=20071121;
FT                   method=automatic:hamap"
FT   misc_feature    191346..191546
FT                   /colour=9
FT                   /domain="HMMPfam:PF02416;MttA_Hcf106;0.00017;codon 4-70"
FT                   /id="SG0113"
FT                   /label=HMMPfam
FT                   /note="HMMPfam hit to PF02416, MttA_Hcf106, score 0.00017"
FT   CDS             192039..192809
FT                   /class="1.5.5"
FT                   /colour=3
FT                   /db_xref="InterPro:IPR002033"
FT                   /db_xref="UniProtKB/TrEMBL:Q2NWT6"
FT                   /locus_tag="SG0114"
FT                   /ortholog="GeneDB_ecarotovora_atroseptica:ECA0201"
FT                   /ortholog="GeneDB_smarcescens:SMA4350"
FT                   /ortholog="GeneDB_ypestis:YPO3776"
FT                   /ortholog="GeneDB_yenterocolitica:YE0261"
FT                   /ortholog="GeneDB_sbongori:SBG3508"
FT                   /ortholog="GeneDB_styphimuriumDT104:SDT3982"
FT                   /ortholog="GeneDB_styphi:STY3584"
FT                   /ortholog="GeneDB_senteritidisPT4:SEN3770"
FT                   /ortholog="GeneDB_nmeningitidis_serogroupC_strainFAM18:NM
FT                   C0542"
FT                   /ortholog="GeneDB_nmeningitidis_serogroupA_strainZ2491:NM
FT                   A0803"
FT                   /ortholog="GeneDB_bcenocepacia:CAL0325"
FT                   /ortholog="GeneDB_bpseudomallei:BPSL3126"
FT                   /ortholog="GeneDB_bavium:BAV3325"
FT                   /ortholog="GeneDB_bpertussis:BP3779"
FT                   /ortholog="GeneDB_bparapertussis:BPP4278"
FT                   /ortholog="GeneDB_bbronchiseptica:BB4865"
FT                   /ortholog="GeneDB_cjejuni:Cj0578c"
FT                   /primary_name="tatC"
FT                   /product="sec-independent protein translocase protein"
FT                   /status=" ; evidence=IEA;
FT                   db_xref=ecarotovora_atroseptica:ECA0201; date=20071121;
FT                   method=automatic:reciprocal fasta"
FT   misc_feature    192090..192701
FT                   /colour=9
FT                   /domain="HMMPfam:PF00902;TatC;8.4e-96;codon 18-221"
FT                   /id="SG0114"
FT                   /label=HMMPfam
FT                   /note="HMMPfam hit to PF00902, TatC, score 8.4e-96"
FT   CDS             complement(192914..193405)
FT                   /class="6.5.0"
FT                   /colour=9
FT                   /db_xref="GOA:Q2NWT5"
FT                   /db_xref="InterPro:IPR001062"
FT                   /db_xref="InterPro:IPR006645"
FT                   /db_xref="InterPro:IPR010215"
FT                   /db_xref="UniProtKB/TrEMBL:Q2NWT5"
FT                   /locus_tag="SG0115"
FT                   /ortholog="GeneDB_smarcescens:SMA4353"
FT                   /ortholog="GeneDB_ecarotovora_atroseptica:ECA0204"
FT                   /ortholog="GeneDB_styphimuriumDT104:SDT3984"
FT                   /ortholog="GeneDB_senteritidisPT4:SEN3772"
FT                   /ortholog="GeneDB_styphi:STY3582"
FT                   /ortholog="GeneDB_yenterocolitica:YE0264"
FT                   /ortholog="GeneDB_sbongori:SBG3510"
FT                   /ortholog="GeneDB_ypestis:YPO3770"
FT                   /primary_name="rfaH"
FT                   /product="transcriptional activator"
FT                   /status=" ; evidence=IEA; db_xref=smarcescens:SMA4353;
FT                   date=20071121; method=automatic:reciprocal fasta"
FT   misc_feature    complement(193133..193402)
FT                   /colour=9
FT                   /domain="HMMPfam:PF02357;NusG;3.1e-28;codon 2-91"
FT                   /id="SG0115"
FT                   /label=HMMPfam
FT                   /note="HMMPfam hit to PF02357, NusG, score 3.1e-28"
FT   CDS             193589..195073
FT                   /EC_number="4.1.1.-"
FT                   /class="3.2.8"
FT                   /colour=7
FT                   /db_xref="GOA:Q2NWT4"
FT                   /db_xref="InterPro:IPR002830"
FT                   /db_xref="UniProtKB/Swiss-Prot:Q2NWT4"
FT                   /db_xref="EC:4.1.1.-"
FT                   /locus_tag="SG0116"
FT                   /ortholog="GeneDB_ypestis:YPO3769"
FT                   /ortholog="GeneDB_smarcescens:SMA4355"
FT                   /ortholog="GeneDB_yenterocolitica:YE0265"
FT                   /ortholog="GeneDB_ecarotovora_atroseptica:ECA0205"
FT                   /ortholog="GeneDB_styphimuriumDT104:SDT3985"
FT                   /ortholog="GeneDB_styphi:STY3581"
FT                   /ortholog="GeneDB_sbongori:SBG3511"
FT                   /ortholog="GeneDB_senteritidisPT4:SEN3773"
FT                   /ortholog="GeneDB_nmeningitidis_serogroupA_strainZ2491:NM
FT                   A1952"
FT                   /ortholog="GeneDB_bparapertussis:BPP1156"
FT                   /ortholog="GeneDB_bbronchiseptica:BB1372"
FT                   /ortholog="GeneDB_bavium:BAV0854"
FT                   /ortholog="GeneDB_bpertussis:BP1060"
FT                   /ortholog="GeneDB_bpseudomallei:BPSL2631"
FT                   /ortholog="GeneDB_bcenocepacia:CAL3058"
FT                   /primary_name="ubiD"
FT                   /product="3-octaprenyl-4-hydroxybenzoate carboxy-lyase
FT                   (Polyprenyl p-hydroxybenzoate decarboxylase)"
FT                   /status=" ; evidence=IEA; db_xref=ypestis:YPO3769;
FT                   date=20071121; method=automatic:HAMAP"
FT                   /status="level=2; evidence=IEA; ; date=20071121;
FT                   method=automatic:hamap"
FT   misc_feature    193616..194890
FT                   /colour=9
FT                   /domain="HMMPfam:PF01977;UbiD;1.8e-231;codon 10-434"
FT                   /id="SG0116"
FT                   /label=HMMPfam
FT                   /note="HMMPfam hit to PF01977, UbiD, score 1.8e-231"
FT   CDS             195124..195825
FT                   /GO=" ; GOid=GO:0006118; ; ; ; ; date=20071121"
FT                   /class="3.5.3"
FT                   /colour=1
FT                   /db_xref="GOA:Q2NWT3"
FT                   /db_xref="InterPro:IPR001221"
FT                   /db_xref="InterPro:IPR001433"
FT                   /db_xref="InterPro:IPR008333"
FT                   /db_xref="UniProtKB/TrEMBL:Q2NWT3"
FT                   /locus_tag="SG0117"
FT                   /ortholog="GeneDB_styphi:STY3580"
FT                   /ortholog="GeneDB_senteritidisPT4:SEN3774"
FT                   /ortholog="GeneDB_sbongori:SBG3512"
FT                   /ortholog="GeneDB_styphimuriumDT104:SDT3986"
FT                   /ortholog="GeneDB_ypestis:YPO3768"
FT                   /ortholog="GeneDB_yenterocolitica:YE0266"
FT                   /ortholog="GeneDB_smarcescens:SMA4356"
FT                   /ortholog="GeneDB_ecarotovora_atroseptica:ECA0206"
FT                   /primary_name="ubiB"
FT                   /product="flavin reductase"
FT                   /status=" ; evidence=IEA; db_xref=styphi:STY3580;
FT                   date=20071121; method=automatic:reciprocal fasta"
FT   misc_feature    195136..195318
FT                   /colour=9
FT                   /domain="HMMPfam:PF00970;FAD_binding_6;2.8e-08;codon 5-65"
FT                   /id="SG0117"
FT                   /label=HMMPfam
FT                   /note="HMMPfam hit to PF00970, FAD_binding_6, score
FT                   2.8e-08"
FT   misc_feature    195442..195759
FT                   /colour=9
FT                   /domain="HMMPfam:PF00175;NAD_binding_1;1.8e-28;codon
FT                   107-212"
FT                   /id="SG0117"
FT                   /label=HMMPfam
FT                   /note="HMMPfam hit to PF00175, NAD_binding_1, score
FT                   1.8e-28"
FT   CDS             195935..197263
FT                   /EC_number="3.4.13.9"
FT                   /class="2.1.4"
FT                   /colour=5
FT                   /db_xref="GOA:Q2NWT2"
FT                   /db_xref="InterPro:IPR000994"
FT                   /db_xref="InterPro:IPR001131"
FT                   /db_xref="UniProtKB/TrEMBL:Q2NWT2"
FT                   /db_xref="EC:3.4.13.9"
FT                   /locus_tag="SG0118"
FT                   /ortholog="GeneDB_ypestis:YPO3765"
FT                   /ortholog="GeneDB_smarcescens:SMA4360"
FT                   /ortholog="GeneDB_yenterocolitica:YE0269"
FT                   /ortholog="GeneDB_styphimuriumDT104:SDT3990"
FT                   /ortholog="GeneDB_styphi:STY3576"
FT                   /ortholog="GeneDB_senteritidisPT4:SEN3778"
FT                   /ortholog="GeneDB_ecarotovora_atroseptica:ECA0209"
FT                   /ortholog="GeneDB_sbongori:SBG3515"
FT                   /primary_name="pepQ"
FT                   /product="Xaa-Pro dipeptidase (X-Pro dipeptidase) (Proline
FT                   dipeptidase) (Prolidase) (Imidodipeptidase)"
FT                   /status=" ; evidence=IEA; db_xref=ypestis:YPO3765;
FT                   date=20071121; method=automatic:HAMAP"
FT                   /status="level=2; evidence=IEA; ; date=20071121;
FT                   method=automatic:hamap"
FT   misc_feature    196433..197245
FT                   /colour=9
FT                   /domain="HMMPfam:PF00557;Peptidase_M24;3.4e-74;codon
FT                   167-437"
FT                   /id="SG0118"
FT                   /label=HMMPfam
FT                   /note="HMMPfam hit to PF00557, Peptidase_M24, score
FT                   3.4e-74"
FT   CDS             197271..197663
FT                   /colour=10
FT                   /db_xref="InterPro:IPR001498"
FT                   /db_xref="UniProtKB/TrEMBL:Q2NWT1"
FT                   /locus_tag="SG0119"
FT                   /product="putative conserved hypothetical protein"
FT                   /status=" ; evidence=IEA; db_xref=smarcescens:SMA4361;
FT                   date=20071121; method=automatic:top fasta hit"
FT                   /class="0.0.2"
FT   misc_feature    197310..197639
FT                   /colour=9
FT                   /domain="HMMPfam:PF01205;UPF0029;1.8e-43;codon 14-123"
FT                   /id="SG0119"
FT                   /label=HMMPfam
FT                   /note="HMMPfam hit to PF01205, UPF0029, score 1.8e-43"
FT   CDS             197869..199320
FT                   /class="1.5.2"
FT                   /colour=3
FT                   /db_xref="GOA:Q2NWT0"
FT                   /db_xref="InterPro:IPR003445"
FT                   /db_xref="InterPro:IPR004772"
FT                   /db_xref="UniProtKB/TrEMBL:Q2NWT0"
FT                   /locus_tag="SG0120"
FT                   /ortholog="GeneDB_ypestis:YPO3762"
FT                   /ortholog="GeneDB_senteritidisPT4:SEN3780"
FT                   /ortholog="GeneDB_styphi:STY3574"
FT                   /ortholog="GeneDB_styphimuriumDT104:SDT3992"
FT                   /ortholog="GeneDB_sbongori:SBG3517"
FT                   /ortholog="GeneDB_yenterocolitica:YE0272"
FT                   /ortholog="GeneDB_smarcescens:SMA4362"
FT                   /ortholog="GeneDB_ecarotovora_atroseptica:ECA0211"
FT                   /ortholog="GeneDB_nmeningitidis_serogroupC_strainFAM18:NM
FT                   C0609"
FT                   /ortholog="GeneDB_nmeningitidis_serogroupA_strainZ2491:NM
FT                   A0859"
FT                   /ortholog="GeneDB_bpertussis:BP0574"
FT                   /ortholog="GeneDB_bbronchiseptica:BB0267"
FT                   /ortholog="GeneDB_bparapertussis:BPP0264"
FT                   /ortholog="GeneDB_bavium:BAV0233"
FT                   /ortholog="GeneDB_bfragilisNCTC9343:BF0794"
FT                   /primary_name="trkH"
FT                   /product="Trk system potassium uptake protein TrkH"
FT                   /status=" ; evidence=IEA; db_xref=ypestis:YPO3762;
FT                   date=20071121; method=automatic:reciprocal fasta"
FT   misc_feature    198322..199311
FT                   /colour=9
FT                   /domain="HMMPfam:PF02386;TrkH;1.4e-118;codon 152-481"
FT                   /id="SG0120"
FT                   /label=HMMPfam
FT                   /note="HMMPfam hit to PF02386, TrkH, score 1.4e-118"
FT   CDS             199334..199882
FT                   /EC_number="1.3.3.4"
FT                   /class="3.2.6"
FT                   /colour=7
FT                   /db_xref="GOA:Q2NWS9"
FT                   /db_xref="InterPro:IPR001226"
FT                   /db_xref="UniProtKB/TrEMBL:Q2NWS9"
FT                   /db_xref="EC:1.3.3.4"
FT                   /locus_tag="SG0121"
FT                   /ortholog="GeneDB_ecarotovora_atroseptica:ECA0212"
FT                   /ortholog="GeneDB_smarcescens:SMA4363"
FT                   /ortholog="GeneDB_yenterocolitica:YE0273"
FT                   /ortholog="GeneDB_ypestis:YPO3761"
FT                   /ortholog="GeneDB_styphimuriumDT104:SDT3993"
FT                   /ortholog="GeneDB_styphi:STY3573"
FT                   /ortholog="GeneDB_senteritidisPT4:SEN3781"
FT                   /ortholog="GeneDB_sbongori:SBG3518"
FT                   /primary_name="hemG"
FT                   /product="protoporphyrinogen oxidase"
FT                   /status=" ; evidence=IEA;
FT                   db_xref=ecarotovora_atroseptica:ECA0212; date=20071121;
FT                   method=automatic:reciprocal fasta"
FT   CDS             complement(205117..205311)
FT                   /locus_tag="ps_SGL0063c"
FT                   /pseudo
FT                   /product="putative Cell wall-associated hydrolase
FT                   (Fragment)"
FT                   /colour=3
FT                   /class="4.1.0"
FT   CDS             complement(205321..205479)
FT                   /locus_tag="ps_SGL0064c"
FT                   /pseudo
FT                   /product="putative uncharacterised protein"
FT                   /class="0.0.2"
FT                   /colour=10
FT   CDS             206323..206664
FT                   /db_xref="UniProtKB/TrEMBL:Q2NWS8"
FT                   /locus_tag="SG0122"
FT                   /product="putative hypothetical protein"
FT                   /class="0.0.0"
FT                   /colour=8
FT   CDS             206753..207079
FT                   /db_xref="UniProtKB/TrEMBL:Q2NWS7"
FT                   /locus_tag="SG0123"
FT                   /product="putative hypothetical protein"
FT                   /class="0.0.0"
FT                   /colour=8
FT   CDS             207217..208254
FT                   /EC_number="1.1.1.158"
FT                   /GO=" ; GOid=GO:0009274; ; ; ; ; date=20071121"
FT                   /class="4.1.2"
FT                   /colour=3
FT                   /db_xref="GOA:Q2NWS6"
FT                   /db_xref="InterPro:IPR003170"
FT                   /db_xref="InterPro:IPR006094"
FT                   /db_xref="InterPro:IPR011601"
FT                   /db_xref="UniProtKB/TrEMBL:Q2NWS6"
FT                   /db_xref="EC:1.1.1.158"
FT                   /locus_tag="SG0124"
FT                   /ortholog="GeneDB_styphi:STY3742"
FT                   /ortholog="GeneDB_senteritidisPT4:SEN3926"
FT                   /ortholog="GeneDB_styphimuriumDT104:SDT4133"
FT                   /ortholog="GeneDB_sbongori:SBG3622"
FT                   /ortholog="GeneDB_yenterocolitica:YE0274"
FT                   /ortholog="GeneDB_ypestis:YPO3760"
FT                   /ortholog="GeneDB_smarcescens:SMA4364"
FT                   /ortholog="GeneDB_ecarotovora_atroseptica:ECA0213"
FT                   /ortholog="GeneDB_bcenocepacia:CAL2768"
FT                   /ortholog="GeneDB_bpseudomallei:BPSL0868"
FT                   /ortholog="GeneDB_bparapertussis:BPP3497"
FT                   /ortholog="GeneDB_bpertussis:BP2510"
FT                   /ortholog="GeneDB_bbronchiseptica:BB3945"
FT                   /ortholog="GeneDB_nmeningitidis_serogroupA_strainZ2491:NM
FT                   A1021"
FT                   /ortholog="GeneDB_nmeningitidis_serogroupC_strainFAM18:NM
FT                   C0762"
FT                   /ortholog="GeneDB_bavium:BAV2727"
FT                   /ortholog="GeneDB_bfragilisNCTC9343:BF2861"
FT                   /ortholog="GeneDB_mbovis:Mb0492"
FT                   /ortholog="GeneDB_mtuberculosis:Rv0482"
FT                   /ortholog="GeneDB_cdiphtheriae:DIP0384"
FT                   /ortholog="GeneDB_twhipplei:TW734"
FT                   /primary_name="murB"
FT                   /product="UDP-N-acetylenolpyruvoylglucosamine reductase
FT                   (UDP-N-acetylmuramate dehydrogenase)"
FT                   /status=" ; evidence=IEA; db_xref=styphi:STY3742;
FT                   date=20071121; method=automatic:HAMAP"
FT                   /status="level=2; evidence=IEA; ; date=20071121;
FT                   method=automatic:hamap"
FT   misc_feature    207274..207675
FT                   /colour=9
FT                   /domain="HMMPfam:PF01565;FAD_binding_4;1.5e-19;codon
FT                   20-153"
FT                   /id="SG0124"
FT                   /label=HMMPfam
FT                   /note="HMMPfam hit to PF01565, FAD_binding_4, score
FT                   1.5e-19"
FT   misc_feature    207832..208215
FT                   /colour=9
FT                   /domain="HMMPfam:PF02873;MurB_C;8.6e-63;codon 206-333"
FT                   /id="SG0124"
FT                   /label=HMMPfam
FT                   /note="HMMPfam hit to PF02873, MurB_C, score 8.6e-63"
FT   CDS             208251..209210
FT                   /EC_number="6.3.4.15"
FT                   /GO=" ; GOid=GO:0009102; ; ; ; ; date=20071121"
FT                   /class="3.2.2"
FT                   /colour=7
FT                   /db_xref="GOA:Q2NWS5"
FT                   /db_xref="HSSP:P06709"
FT                   /db_xref="InterPro:IPR003142"
FT                   /db_xref="InterPro:IPR004143"
FT                   /db_xref="InterPro:IPR004408"
FT                   /db_xref="InterPro:IPR004409"
FT                   /db_xref="InterPro:IPR011991"
FT                   /db_xref="InterPro:IPR013196"
FT                   /db_xref="UniProtKB/TrEMBL:Q2NWS5"
FT                   /db_xref="EC:6.3.4.15"
FT                   /locus_tag="SG0125"
FT                   /ortholog="GeneDB_smarcescens:SMA4365"
FT                   /ortholog="GeneDB_yenterocolitica:YE0275"
FT                   /ortholog="GeneDB_sbongori:SBG3623"
FT                   /ortholog="GeneDB_styphimuriumDT104:SDT4134"
FT                   /ortholog="GeneDB_styphi:STY3741"
FT                   /ortholog="GeneDB_senteritidisPT4:SEN3927"
FT                   /ortholog="GeneDB_ypestis:YPO3759"
FT                   /ortholog="GeneDB_ecarotovora_atroseptica:ECA0214"
FT                   /ortholog="GeneDB_cdifficile:CD3558"
FT                   /ortholog="GeneDB_bpseudomallei:BPSL0398"
FT                   /ortholog="GeneDB_bbronchiseptica:BB0161"
FT                   /ortholog="GeneDB_bparapertussis:BPP0160"
FT                   /ortholog="GeneDB_bpertussis:BP0098"
FT                   /ortholog="GeneDB_bavium:BAV0129"
FT                   /ortholog="GeneDB_cdiphtheriae:DIP0661"
FT                   /ortholog="GeneDB_mbovis:Mb3307c"
FT                   /ortholog="GeneDB_mtuberculosis:Rv3279c"
FT                   /primary_name="birA"
FT                   /product="bifunctional protein [includes: biotin operon
FT                   repressor and biotin-- [acetyl-CoA carboxylase]
FT                   synthetase"
FT                   /status=" ; evidence=IEA; db_xref=smarcescens:SMA4365;
FT                   date=20071121; method=automatic:reciprocal fasta"
FT   misc_feature    208266..208427
FT                   /colour=9
FT                   /domain="HMMPfam:PF08279;HTH_11;1.3e-08;codon 6-59"
FT                   /id="SG0125"
FT                   /label=HMMPfam
FT                   /note="HMMPfam hit to PF08279, HTH_11, score 1.3e-08"
FT   misc_feature    208497..208790
FT                   /colour=9
FT                   /domain="HMMPfam:PF03099;BPL_LipA_LipB;2.8e-22;codon
FT                   83-180"
FT                   /id="SG0125"
FT                   /label=HMMPfam
FT                   /note="HMMPfam hit to PF03099, BPL_LipA_LipB, score
FT                   2.8e-22"
FT   misc_feature    209061..209201
FT                   /colour=9
FT                   /domain="HMMPfam:PF02237;BPL_C;9e-11;codon 271-317"
FT                   /id="SG0125"
FT                   /label=HMMPfam
FT                   /note="HMMPfam hit to PF02237, BPL_C, score 9e-11"
FT   CDS             complement(join(209402..209800,209803..209994))
FT                   /GO=" ; GOid=GO:0009405; ; ; ; ; date=20071121"
FT                   /class="5.1.5"
FT                   /colour=0
FT                   /locus_tag="ps_SGL0065c"
FT                   /ortholog="GeneDB_styphimuriumDT104:SDT4176"
FT                   /ortholog="GeneDB_styphi:STY4407"
FT                   /ortholog="GeneDB_sbongori:SBG3659"
FT                   /ortholog="GeneDB_bavium:BAV1406"
FT                   /ortholog="GeneDB_smarcescens:SMA4354"
FT                   /primary_name="pepE"
FT                   /product="peptidase E (pseudogene)"
FT                   /status=" ; evidence=IEA;
FT                   db_xref=styphimuriumDT104:SDT4176; date=20071121;
FT                   method=automatic:reciprocal fasta"
FT                   /pseudo
FT   misc_feature    complement(join(209402..209800,209803..209850))
FT                   /colour=9
FT                   /domain="HMMPfam:PF03575;Peptidase_S51;9.6e-50;codon
FT                   49-197"
FT                   /id="ps_SGL0065c"
FT                   /label=HMMPfam
FT                   /note="HMMPfam hit to PF03575, Peptidase_S51, score
FT                   9.6e-50"
FT   CDS             complement(210405..211355)
FT                   /EC_number="2.7.1.33"
FT                   /GO=" ; GOid=GO:0015940; ; ; ; ; date=20071121"
FT                   /class="3.2.10"
FT                   /colour=7
FT                   /db_xref="GOA:Q2NWS4"
FT                   /db_xref="InterPro:IPR004566"
FT                   /db_xref="InterPro:IPR006083"
FT                   /db_xref="UniProtKB/TrEMBL:Q2NWS4"
FT                   /db_xref="EC:2.7.1.33"
FT                   /locus_tag="SG0126"
FT                   /ortholog="GeneDB_smarcescens:SMA4366"
FT                   /ortholog="GeneDB_ypestis:YPO3758"
FT                   /ortholog="GeneDB_yenterocolitica:YE0276"
FT                   /ortholog="GeneDB_ecarotovora_atroseptica:ECA0215"
FT                   /ortholog="GeneDB_styphimuriumDT104:SDT4135"
FT                   /ortholog="GeneDB_senteritidisPT4:SEN3928"
FT                   /ortholog="GeneDB_styphi:STY3740"
FT                   /ortholog="GeneDB_sbongori:SBG3624"
FT                   /ortholog="GeneDB_mbovis:Mb1122c"
FT                   /ortholog="GeneDB_mtuberculosis:Rv1092c"
FT                   /ortholog="GeneDB_cdiphtheriae:DIP0931"
FT                   /ortholog="GeneDB_spyogenes:SpyM50853"
FT                   /primary_name="coaA"
FT                   /product="Pantothenate kinase (Pantothenic acid kinase)"
FT                   /status=" ; evidence=IEA; db_xref=smarcescens:SMA4366;
FT                   date=20071121; method=automatic:HAMAP"
FT                   /status="level=2; evidence=IEA; ; date=20071121;
FT                   method=automatic:hamap"
FT   misc_feature    complement(210519..211088)
FT                   /colour=9
FT                   /domain="HMMPfam:PF00485;PRK;2.8e-07;codon 90-279"
FT                   /id="SG0126"
FT                   /label=HMMPfam
FT                   /note="HMMPfam hit to PF00485, PRK, score 2.8e-07"
FT   CDS             212377..213561
FT                   /EC_number="MF_00118_B"
FT                   /class="2.2.10"
FT                   /colour=2
FT                   /db_xref="GOA:Q2NQL7"
FT                   /db_xref="HSSP:P0A6N1"
FT                   /db_xref="InterPro:IPR000795"
FT                   /db_xref="InterPro:IPR004160"
FT                   /db_xref="InterPro:IPR004161"
FT                   /db_xref="InterPro:IPR004541"
FT                   /db_xref="InterPro:IPR005225"
FT                   /db_xref="UniProtKB/TrEMBL:Q2NQL7"
FT                   /db_xref="EC:MF_00118_B"
FT                   /locus_tag="SG0127"
FT                   /ortholog="GeneDB_ypestis:YPO3754"
FT                   /ortholog="GeneDB_yenterocolitica:YE0278"
FT                   /ortholog="GeneDB_styphimuriumDT104:SDT3427"
FT                   /ortholog="GeneDB_styphi:STY4353"
FT                   /ortholog="GeneDB_senteritidisPT4:SEN3930"
FT                   /ortholog="GeneDB_sbongori:SBG3625"
FT                   /ortholog="GeneDB_bbronchiseptica:BB0027"
FT                   /ortholog="GeneDB_bpertussis:BP3611"
FT                   /ortholog="GeneDB_bparapertussis:BPP0007"
FT                   /ortholog="GeneDB_saureusMRSA252:SAR0553"
FT                   /ortholog="GeneDB_saureusMSSA476:SAS0506"
FT                   /ortholog="GeneDB_cjejuni:Cj0470"
FT                   /primary_name="tuf"
FT                   /product="Elongation factor Tu (EF-Tu)"
FT                   /status=" ; evidence=IEA; db_xref=ypestis:YPO3754;
FT                   date=20071121; method=automatic:HAMAP"
FT                   /status="level=2; evidence=IEA; ; date=20071121;
FT                   method=automatic:hamap"
FT   misc_feature    212404..212988
FT                   /colour=9
FT                   /domain="HMMPfam:PF00009;GTP_EFTU;2.8e-99;codon 10-204"
FT                   /id="SG0127"
FT                   /label=HMMPfam
FT                   /note="HMMPfam hit to PF00009, GTP_EFTU, score 2.8e-99"
FT   misc_feature    213049..213258
FT                   /colour=9
FT                   /domain="HMMPfam:PF03144;GTP_EFTU_D2;2.6e-25;codon
FT                   225-294"
FT                   /id="SG0127"
FT                   /label=HMMPfam
FT                   /note="HMMPfam hit to PF03144, GTP_EFTU_D2, score 2.6e-25"
FT   misc_feature    213271..213555
FT                   /colour=9
FT                   /domain="HMMPfam:PF03143;GTP_EFTU_D3;1.8e-59;codon
FT                   299-393"
FT                   /id="SG0127"
FT                   /label=HMMPfam
FT                   /note="HMMPfam hit to PF03143, GTP_EFTU_D3, score 1.8e-59"
FT   CDS             213818..214201
FT                   /class="1.5.5"
FT                   /colour=3
FT                   /db_xref="GOA:Q2NWS2"
FT                   /db_xref="InterPro:IPR001901"
FT                   /db_xref="InterPro:IPR005807"
FT                   /db_xref="UniProtKB/TrEMBL:Q2NWS2"
FT                   /locus_tag="SG0128"
FT                   /ortholog="GeneDB_smarcescens:SMA4371"
FT                   /ortholog="GeneDB_ypestis:YPO3753"
FT                   /ortholog="GeneDB_yenterocolitica:YE0279"
FT                   /ortholog="GeneDB_senteritidisPT4:SEN3931"
FT                   /ortholog="GeneDB_styphi:STY3738"
FT                   /ortholog="GeneDB_styphimuriumDT104:SDT4137"
FT                   /ortholog="GeneDB_sbongori:SBG3626"
FT                   /ortholog="GeneDB_ecarotovora_atroseptica:ECA0217"
FT                   /ortholog="GeneDB_bcenocepacia:CAL0220"
FT                   /ortholog="GeneDB_bpseudomallei:BPSL3227"
FT                   /ortholog="GeneDB_bbronchiseptica:BB0008"
FT                   /ortholog="GeneDB_bparapertussis:BPP0008"
FT                   /ortholog="GeneDB_bpertussis:BP0008"
FT                   /ortholog="GeneDB_bavium:BAV0007"
FT                   /primary_name="secE"
FT                   /product="preprotein translocase SecE subunit"
FT                   /status=" ; evidence=IEA; db_xref=smarcescens:SMA4371;
FT                   date=20071121; method=automatic:reciprocal fasta"
FT   misc_feature    214016..214186
FT                   /colour=9
FT                   /domain="HMMPfam:PF00584;SecE;2.4e-25;codon 67-123"
FT                   /id="SG0128"
FT                   /label=HMMPfam
FT                   /note="HMMPfam hit to PF00584, SecE, score 2.4e-25"
FT   CDS             214203..214748
FT                   /class="2.2.11"
FT                   /colour=2
FT                   /db_xref="GOA:Q2NWS1"
FT                   /db_xref="InterPro:IPR001062"
FT                   /db_xref="InterPro:IPR005824"
FT                   /db_xref="InterPro:IPR006645"
FT                   /db_xref="InterPro:IPR006646"
FT                   /db_xref="UniProtKB/TrEMBL:Q2NWS1"
FT                   /locus_tag="SG0129"
FT                   /ortholog="GeneDB_smarcescens:SMA4372"
FT                   /ortholog="GeneDB_ypestis:YPO3752"
FT                   /ortholog="GeneDB_yenterocolitica:YE0280"
FT                   /ortholog="GeneDB_ecarotovora_atroseptica:ECA0218"
FT                   /ortholog="GeneDB_senteritidisPT4:SEN3932"
FT                   /ortholog="GeneDB_styphimuriumDT104:SDT4138"
FT                   /ortholog="GeneDB_styphi:STY3737"
FT                   /ortholog="GeneDB_sbongori:SBG3627"
FT                   /ortholog="GeneDB_bpseudomallei:BPSL3226"
FT                   /ortholog="GeneDB_bcenocepacia:CAL0221"
FT                   /ortholog="GeneDB_bpertussis:BP0009"
FT                   /ortholog="GeneDB_bbronchiseptica:BB0009"
FT                   /ortholog="GeneDB_bavium:BAV0008"
FT                   /ortholog="GeneDB_bparapertussis:BPP0009"
FT                   /ortholog="GeneDB_nmeningitidis_serogroupA_strainZ2491:NM
FT                   A0147"
FT                   /ortholog="GeneDB_nmeningitidis_serogroupC_strainFAM18:NM
FT                   C0118"
FT                   /ortholog="GeneDB_cjejuni:Cj0473"
FT                   /ortholog="GeneDB_bfragilisNCTC9343:BF4020"
FT                   /ortholog="GeneDB_saureusMRSA252:SAR0540"
FT                   /ortholog="GeneDB_saureusMSSA476:SAS0494"
FT                   /ortholog="GeneDB_cdifficile:CD0060"
FT                   /ortholog="GeneDB_twhipplei:TW732"
FT                   /ortholog="GeneDB_cabortusS26.3:CAB666"
FT                   /ortholog="GeneDB_spyogenes:SpyM50133"
FT                   /ortholog="GeneDB_ctrachomtisL2:CTL0572"
FT                   /primary_name="nusG"
FT                   /product="transcription antitermination protein"
FT                   /status=" ; evidence=IEA; db_xref=smarcescens:SMA4372;
FT                   date=20071121; method=automatic:reciprocal fasta"
FT   misc_feature    214221..214520
FT                   /colour=9
FT                   /domain="HMMPfam:PF02357;NusG;7.9e-57;codon 7-106"
FT                   /id="SG0129"
FT                   /label=HMMPfam
FT                   /note="HMMPfam hit to PF02357, NusG, score 7.9e-57"
FT   misc_feature    214584..214697
FT                   /colour=9
FT                   /domain="HMMPfam:PF00467;KOW;2.2e-11;codon 128-165"
FT                   /id="SG0129"
FT                   /label=HMMPfam
FT                   /note="HMMPfam hit to PF00467, KOW, score 2.2e-11"
FT   CDS             214882..215310
FT                   /EC_number="MF_00736_B"
FT                   /GO=" ; GOid=GO:0007046; ; ; ; ; date=20071121"
FT                   /class="4.2.2"
FT                   /colour=2
FT                   /db_xref="GOA:Q2NWS0"
FT                   /db_xref="InterPro:IPR000911"
FT                   /db_xref="InterPro:IPR006519"
FT                   /db_xref="UniProtKB/Swiss-Prot:Q2NWS0"
FT                   /db_xref="EC:MF_00736_B"
FT                   /locus_tag="SG0130"
FT                   /ortholog="GeneDB_ecarotovora_atroseptica:ECA0219"
FT                   /ortholog="GeneDB_smarcescens:SMA4373"
FT                   /ortholog="GeneDB_styphi:STY3736"
FT                   /ortholog="GeneDB_styphimuriumDT104:SDT4139"
FT                   /ortholog="GeneDB_sbongori:SBG3628"
FT                   /ortholog="GeneDB_senteritidisPT4:SEN3933"
FT                   /ortholog="GeneDB_ypestis:YPO3751"
FT                   /ortholog="GeneDB_yenterocolitica:YE0281"
FT                   /ortholog="GeneDB_bavium:BAV0009"
FT                   /ortholog="GeneDB_bpseudomallei:BPSL3225"
FT                   /ortholog="GeneDB_bparapertussis:BPP0010"
FT                   /ortholog="GeneDB_bbronchiseptica:BB0010"
FT                   /ortholog="GeneDB_bpertussis:BP0010"
FT                   /ortholog="GeneDB_nmeningitidis_serogroupA_strainZ2491:NM
FT                   A0146"
FT                   /ortholog="GeneDB_nmeningitidis_serogroupC_strainFAM18:NM
FT                   C0119"
FT                   /ortholog="GeneDB_bcenocepacia:CAL0222"
FT                   /ortholog="GeneDB_cdifficile:CD0061"
FT                   /ortholog="GeneDB_saureusMSSA476:SAS0495"
FT                   /ortholog="GeneDB_saureusMRSA252:SAR0542"
FT                   /ortholog="GeneDB_mtuberculosis:Rv0640"
FT                   /ortholog="GeneDB_mbovis:Mb0659"
FT                   /ortholog="GeneDB_spyogenes:SpyM51491"
FT                   /ortholog="GeneDB_cjejuni:Cj0474"
FT                   /ortholog="GeneDB_cdiphtheriae:DIP0432"
FT                   /ortholog="GeneDB_twhipplei:TW731"
FT                   /ortholog="GeneDB_bfragilisNCTC9343:BF4019"
FT                   /ortholog="GeneDB_cabortusS26.3:CAB665"
FT                   /ortholog="GeneDB_ctrachomtisL2:CTL0571"
FT                   /primary_name="rplK"
FT                   /product="50S ribosomal protein L11"
FT                   /status=" ; evidence=IEA;
FT                   db_xref=ecarotovora_atroseptica:ECA0219; date=20071121;
FT                   method=automatic:HAMAP"
FT                   /status="level=2; evidence=IEA; ; date=20071121;
FT                   method=automatic:hamap"
FT   misc_feature    214903..215082
FT                   /colour=9
FT                   /domain="HMMPfam:PF03946;Ribosomal_L11_N;8.9e-39;codon
FT                   8-67"
FT                   /id="SG0130"
FT                   /label=HMMPfam
FT                   /note="HMMPfam hit to PF03946, Ribosomal_L11_N, score
FT                   8.9e-39"
FT   misc_feature    215095..215301
FT                   /colour=9
FT                   /domain="HMMPfam:PF00298;Ribosomal_L11;5.1e-37;codon
FT                   72-140"
FT                   /id="SG0130"
FT                   /label=HMMPfam
FT                   /note="HMMPfam hit to PF00298, Ribosomal_L11, score
FT                   5.1e-37"
FT   CDS             215314..216018
FT                   /EC_number="MF_01318_B"
FT                   /GO=" ; GOid=GO:0007046; ; ; ; ; date=20071121"
FT                   /class="4.2.2"
FT                   /colour=2
FT                   /db_xref="GOA:Q2NWR9"
FT                   /db_xref="InterPro:IPR002143"
FT                   /db_xref="InterPro:IPR005878"
FT                   /db_xref="UniProtKB/TrEMBL:Q2NWR9"
FT                   /db_xref="EC:MF_01318_B"
FT                   /locus_tag="SG0131"
FT                   /ortholog="GeneDB_smarcescens:SMA4374"
FT                   /ortholog="GeneDB_sbongori:SBG3629"
FT                   /ortholog="GeneDB_styphi:STY3735"
FT                   /ortholog="GeneDB_styphimuriumDT104:SDT4140"
FT                   /ortholog="GeneDB_senteritidisPT4:SEN3934"
FT                   /ortholog="GeneDB_ypestis:YPO3750"
FT                   /ortholog="GeneDB_ecarotovora_atroseptica:ECA0220"
FT                   /ortholog="GeneDB_yenterocolitica:YE0282"
FT                   /ortholog="GeneDB_nmeningitidis_serogroupC_strainFAM18:NM
FT                   C0120"
FT                   /ortholog="GeneDB_nmeningitidis_serogroupA_strainZ2491:NM
FT                   A0145"
FT                   /ortholog="GeneDB_bpseudomallei:BPSL3224"
FT                   /ortholog="GeneDB_bavium:BAV0010"
FT                   /ortholog="GeneDB_bcenocepacia:CAL0223"
FT                   /ortholog="GeneDB_bpertussis:BP0011"
FT                   /ortholog="GeneDB_bbronchiseptica:BB0011"
FT                   /ortholog="GeneDB_bparapertussis:BPP0011"
FT                   /ortholog="GeneDB_spyogenes:SpyM51490"
FT                   /ortholog="GeneDB_cjejuni:Cj0475"
FT                   /ortholog="GeneDB_cdifficile:CD0062"
FT                   /ortholog="GeneDB_saureusMRSA252:SAR0543"
FT                   /ortholog="GeneDB_saureusMSSA476:SAS0496"
FT                   /ortholog="GeneDB_bfragilisNCTC9343:BF4018"
FT                   /ortholog="GeneDB_cdiphtheriae:DIP0433"
FT                   /ortholog="GeneDB_cabortusS26.3:CAB664"
FT                   /ortholog="GeneDB_mtuberculosis:Rv0641"
FT                   /ortholog="GeneDB_mbovis:Mb0660"
FT                   /ortholog="GeneDB_ctrachomtisL2:CTL0570"
FT                   /ortholog="GeneDB_twhipplei:TW730"
FT                   /primary_name="rplA"
FT                   /product="50S ribosomal protein L1"
FT                   /status=" ; evidence=IEA; db_xref=smarcescens:SMA4374;
FT                   date=20071121; method=automatic:HAMAP"
FT                   /status="level=2; evidence=IEA; ; date=20071121;
FT                   method=automatic:hamap"
FT   misc_feature    215356..215976
FT                   /colour=9
FT                   /domain="HMMPfam:PF00687;Ribosomal_L1;1.6e-135;codon
FT                   15-221"
FT                   /id="SG0131"
FT                   /label=HMMPfam
FT                   /note="HMMPfam hit to PF00687, Ribosomal_L1, score
FT                   1.6e-135"
FT   CDS             216325..216822
FT                   /EC_number="MF_00362"
FT                   /GO=" ; GOid=GO:0007046; ; ; ; ; date=20071121"
FT                   /class="4.2.2"
FT                   /colour=2
FT                   /db_xref="GOA:Q2NWR8"
FT                   /db_xref="InterPro:IPR001790"
FT                   /db_xref="InterPro:IPR002363"
FT                   /db_xref="UniProtKB/Swiss-Prot:Q2NWR8"
FT                   /db_xref="EC:MF_00362"
FT                   /locus_tag="SG0132"
FT                   /ortholog="GeneDB_smarcescens:SMA4375"
FT                   /ortholog="GeneDB_ypestis:YPO3749"
FT                   /ortholog="GeneDB_sbongori:SBG3630"
FT                   /ortholog="GeneDB_senteritidisPT4:SEN3935"
FT                   /ortholog="GeneDB_styphi:STY3734"
FT                   /ortholog="GeneDB_styphimuriumDT104:SDT4141"
FT                   /ortholog="GeneDB_yenterocolitica:YE0283"
FT                   /ortholog="GeneDB_ecarotovora_atroseptica:ECA0221"
FT                   /ortholog="GeneDB_nmeningitidis_serogroupC_strainFAM18:NM
FT                   C0121"
FT                   /ortholog="GeneDB_nmeningitidis_serogroupA_strainZ2491:NM
FT                   A0144"
FT                   /ortholog="GeneDB_bcenocepacia:CAL0224"
FT                   /ortholog="GeneDB_bpseudomallei:BPSL3223"
FT                   /ortholog="GeneDB_bpertussis:BP0013"
FT                   /ortholog="GeneDB_bbronchiseptica:BB0012"
FT                   /ortholog="GeneDB_bparapertussis:BPP0012"
FT                   /ortholog="GeneDB_bavium:BAV0011"
FT                   /ortholog="GeneDB_saureusMSSA476:SAS0497"
FT                   /ortholog="GeneDB_saureusMRSA252:SAR0544"
FT                   /ortholog="GeneDB_spyogenes:SpyM50973"
FT                   /ortholog="GeneDB_cdifficile:CD0063"
FT                   /ortholog="GeneDB_mbovis:Mb0670"
FT                   /ortholog="GeneDB_mtuberculosis:Rv0651"
FT                   /ortholog="GeneDB_cdiphtheriae:DIP0436"
FT                   /ortholog="GeneDB_cjejuni:Cj0476"
FT                   /primary_name="rplJ"
FT                   /product="50S ribosomal protein L10"
FT                   /status=" ; evidence=IEA; db_xref=smarcescens:SMA4375;
FT                   date=20071121; method=automatic:HAMAP"
FT                   /status="level=2; evidence=IEA; ; date=20071121;
FT                   method=automatic:hamap"
FT   misc_feature    216331..216627
FT                   /colour=9
FT                   /domain="HMMPfam:PF00466;Ribosomal_L10;2e-37;codon 3-101"
FT                   /id="SG0132"
FT                   /label=HMMPfam
FT                   /note="HMMPfam hit to PF00466, Ribosomal_L10, score 2e-37"
FT   CDS             216889..217257
FT                   /EC_number="MF_00368"
FT                   /GO=" ; GOid=GO:0007046; ; ; ; ; date=20071121"
FT                   /class="4.2.2"
FT                   /colour=2
FT                   /db_xref="GOA:Q2NWR7"
FT                   /db_xref="InterPro:IPR000206"
FT                   /db_xref="InterPro:IPR013823"
FT                   /db_xref="InterPro:IPR014719"
FT                   /db_xref="UniProtKB/Swiss-Prot:Q2NWR7"
FT                   /db_xref="EC:MF_00368"
FT                   /locus_tag="SG0133"
FT                   /ortholog="GeneDB_smarcescens:SMA4376"
FT                   /ortholog="GeneDB_ecarotovora_atroseptica:ECA0222"
FT                   /ortholog="GeneDB_senteritidisPT4:SEN3936"
FT                   /ortholog="GeneDB_styphi:STY3733"
FT                   /ortholog="GeneDB_styphimuriumDT104:SDT4142"
FT                   /ortholog="GeneDB_sbongori:SBG3631"
FT                   /ortholog="GeneDB_ypestis:YPO3748"
FT                   /ortholog="GeneDB_yenterocolitica:YE0284"
FT                   /ortholog="GeneDB_bavium:BAV0012"
FT                   /ortholog="GeneDB_nmeningitidis_serogroupA_strainZ2491:NM
FT                   A0143"
FT                   /ortholog="GeneDB_nmeningitidis_serogroupC_strainFAM18:NM
FT                   C0122"
FT                   /ortholog="GeneDB_bpertussis:BP0014"
FT                   /ortholog="GeneDB_bparapertussis:BPP0013"
FT                   /ortholog="GeneDB_bbronchiseptica:BB0013"
FT                   /ortholog="GeneDB_bcenocepacia:CAL0225"
FT                   /ortholog="GeneDB_bpseudomallei:BPSL3222"
FT                   /ortholog="GeneDB_cdifficile:CD0064"
FT                   /ortholog="GeneDB_cjejuni:Cj0477"
FT                   /ortholog="GeneDB_saureusMSSA476:SAS0498"
FT                   /ortholog="GeneDB_saureusMRSA252:SAR0545"
FT                   /ortholog="GeneDB_cdiphtheriae:DIP0437"
FT                   /ortholog="GeneDB_bfragilisNCTC9343:BF4016"
FT                   /ortholog="GeneDB_spyogenes:SpyM50972"
FT                   /ortholog="GeneDB_mtuberculosis:Rv0652"
FT                   /ortholog="GeneDB_mbovis:Mb0671"
FT                   /ortholog="GeneDB_twhipplei:TW728"
FT                   /ortholog="GeneDB_cabortusS26.3:CAB662"
FT                   /primary_name="rplL"
FT                   /product="50S ribosomal protein L7/L12"
FT                   /status=" ; evidence=IEA; db_xref=smarcescens:SMA4376;
FT                   date=20071121; method=automatic:HAMAP"
FT                   /status="level=2; evidence=IEA; ; date=20071121;
FT                   method=automatic:hamap"
FT   misc_feature    217051..217254
FT                   /colour=9
FT                   /domain="HMMPfam:PF00542;Ribosomal_L12;1.7e-37;codon
FT                   55-122"
FT                   /id="SG0133"
FT                   /label=HMMPfam
FT                   /note="HMMPfam hit to PF00542, Ribosomal_L12, score
FT                   1.7e-37"
FT   CDS             217585..221613
FT                   /EC_number="2.7.7.6"
FT                   /class="2.2.11"
FT                   /colour=2
FT                   /db_xref="GOA:Q2NWR6"
FT                   /db_xref="InterPro:IPR007120"
FT                   /db_xref="InterPro:IPR007121"
FT                   /db_xref="InterPro:IPR007641"
FT                   /db_xref="InterPro:IPR007642"
FT                   /db_xref="InterPro:IPR007644"
FT                   /db_xref="InterPro:IPR007645"
FT                   /db_xref="InterPro:IPR010243"
FT                   /db_xref="InterPro:IPR014724"
FT                   /db_xref="InterPro:IPR015712"
FT                   /db_xref="UniProtKB/Swiss-Prot:Q2NWR6"
FT                   /db_xref="EC:2.7.7.6"
FT                   /locus_tag="SG0134"
FT                   /ortholog="GeneDB_ecarotovora_atroseptica:ECA0223"
FT                   /ortholog="GeneDB_sbongori:SBG3632"
FT                   /ortholog="GeneDB_senteritidisPT4:SEN3937"
FT                   /ortholog="GeneDB_styphi:STY3732"
FT                   /ortholog="GeneDB_styphimuriumDT104:SDT4143"
FT                   /ortholog="GeneDB_smarcescens:SMA4377"
FT                   /ortholog="GeneDB_yenterocolitica:YE0286"
FT                   /ortholog="GeneDB_ypestis:YPO3747"
FT                   /ortholog="GeneDB_bpseudomallei:BPSL3221"
FT                   /ortholog="GeneDB_bcenocepacia:CAL0226"
FT                   /ortholog="GeneDB_nmeningitidis_serogroupC_strainFAM18:NM
FT                   C0123"
FT                   /ortholog="GeneDB_nmeningitidis_serogroupA_strainZ2491:NM
FT                   A0142"
FT                   /ortholog="GeneDB_bbronchiseptica:BB0014"
FT                   /ortholog="GeneDB_bpertussis:BP0015"
FT                   /ortholog="GeneDB_bparapertussis:BPP0014"
FT                   /ortholog="GeneDB_bavium:BAV0013"
FT                   /ortholog="GeneDB_cjejuni:Cj0478"
FT                   /ortholog="GeneDB_cabortusS26.3:CAB661"
FT                   /ortholog="GeneDB_cdifficile:CD0066"
FT                   /ortholog="GeneDB_ctrachomtisL2:CTL0567"
FT                   /ortholog="GeneDB_bfragilisNCTC9343:BF4015"
FT                   /ortholog="GeneDB_saureusMSSA476:SAS0500"
FT                   /ortholog="GeneDB_saureusMRSA252:SAR0547"
FT                   /ortholog="GeneDB_spyogenes:SpyM50081"
FT                   /ortholog="GeneDB_mbovis:Mb0686"
FT                   /ortholog="GeneDB_mtuberculosis:Rv0667"
FT                   /ortholog="GeneDB_cdiphtheriae:DIP0446"
FT                   /ortholog="GeneDB_twhipplei:TW081"
FT                   /primary_name="rpoB"
FT                   /product="DNA-directed RNA polymerase subunit beta (RNAP
FT                   subunit beta) (Transcriptase subunit beta) (RNA polymerase
FT                   subunit beta)"
FT                   /status=" ; evidence=IEA;
FT                   db_xref=ecarotovora_atroseptica:ECA0223; date=20071121;
FT                   method=automatic:HAMAP"
FT                   /status="level=2; evidence=IEA; ; date=20071121;
FT                   method=automatic:hamap"
FT   misc_feature    217663..219111
FT                   /colour=9
FT                   /domain="HMMPfam:PF04563;RNA_pol_Rpb2_1;2.1e-32;codon
FT                   27-509"
FT                   /id="SG0134"
FT                   /label=HMMPfam
FT                   /note="HMMPfam hit to PF04563, RNA_pol_Rpb2_1, score
FT                   2.1e-32"
FT   misc_feature    218035..218946
FT                   /colour=9
FT                   /domain="HMMPfam:PF04561;RNA_pol_Rpb2_2;3.2e-06;codon
FT                   151-454"
FT                   /id="SG0134"
FT                   /label=HMMPfam
FT                   /note="HMMPfam hit to PF04561, RNA_pol_Rpb2_2, score
FT                   3.2e-06"
FT   misc_feature    219121..219330
FT                   /colour=9
FT                   /domain="HMMPfam:PF04565;RNA_pol_Rpb2_3;1.8e-43;codon
FT                   513-582"
FT                   /id="SG0134"
FT                   /label=HMMPfam
FT                   /note="HMMPfam hit to PF04565, RNA_pol_Rpb2_3, score
FT                   1.8e-43"
FT   misc_feature    219727..221376
FT                   /colour=9
FT                   /domain="HMMPfam:PF00562;RNA_pol_Rpb2_6;1.9e-182;codon
FT                   715-1264"
FT                   /id="SG0134"
FT                   /label=HMMPfam
FT                   /note="HMMPfam hit to PF00562, RNA_pol_Rpb2_6, score
FT                   1.9e-182"
FT   misc_feature    221380..221610
FT                   /colour=9
FT                   /domain="HMMPfam:PF04560;RNA_pol_Rpb2_7;1.2e-51;codon
FT                   1266-1342"
FT                   /id="SG0134"
FT                   /label=HMMPfam
FT                   /note="HMMPfam hit to PF04560, RNA_pol_Rpb2_7, score
FT                   1.2e-51"
FT   CDS             221706..225926
FT                   /EC_number="2.7.7.6"
FT                   /GO=" ; GOid=GO:0009304; ; ; ; ; date=20071121"
FT                   /class="2.2.12"
FT                   /colour=2
FT                   /db_xref="GOA:Q2NWR5"
FT                   /db_xref="InterPro:IPR000722"
FT                   /db_xref="InterPro:IPR006592"
FT                   /db_xref="InterPro:IPR007066"
FT                   /db_xref="InterPro:IPR007080"
FT                   /db_xref="InterPro:IPR007081"
FT                   /db_xref="InterPro:IPR007083"
FT                   /db_xref="InterPro:IPR012754"
FT                   /db_xref="UniProtKB/Swiss-Prot:Q2NWR5"
FT                   /db_xref="EC:2.7.7.6"
FT                   /locus_tag="SG0135"
FT                   /ortholog="GeneDB_sbongori:SBG3633"
FT                   /ortholog="GeneDB_styphimuriumDT104:SDT4144"
FT                   /ortholog="GeneDB_styphi:STY3731"
FT                   /ortholog="GeneDB_senteritidisPT4:SEN3938"
FT                   /ortholog="GeneDB_ecarotovora_atroseptica:ECA0224"
FT                   /ortholog="GeneDB_smarcescens:SMA4378"
FT                   /ortholog="GeneDB_ypestis:YPO3746"
FT                   /ortholog="GeneDB_yenterocolitica:YE0287"
FT                   /ortholog="GeneDB_nmeningitidis_serogroupA_strainZ2491:NM
FT                   A0141"
FT                   /ortholog="GeneDB_nmeningitidis_serogroupC_strainFAM18:NM
FT                   C0124"
FT                   /ortholog="GeneDB_bpseudomallei:BPSL3220"
FT                   /ortholog="GeneDB_bcenocepacia:CAL0227"
FT                   /ortholog="GeneDB_bparapertussis:BPP0015"
FT                   /ortholog="GeneDB_bpertussis:BP0016"
FT                   /ortholog="GeneDB_bbronchiseptica:BB0015"
FT                   /ortholog="GeneDB_bavium:BAV0014"
FT                   /ortholog="GeneDB_cabortusS26.3:CAB660"
FT                   /ortholog="GeneDB_ctrachomtisL2:CTL0566"
FT                   /ortholog="GeneDB_bfragilisNCTC9343:BF4014"
FT                   /ortholog="GeneDB_cjejuni:Cj0479"
FT                   /ortholog="GeneDB_cdifficile:CD0067"
FT                   /ortholog="GeneDB_saureusMSSA476:SAS0501"
FT                   /ortholog="GeneDB_saureusMRSA252:SAR0548"
FT                   /ortholog="GeneDB_spyogenes:SpyM50082"
FT                   /ortholog="GeneDB_mbovis:Mb0687"
FT                   /ortholog="GeneDB_mtuberculosis:Rv0668"
FT                   /ortholog="GeneDB_twhipplei:TW082"
FT                   /ortholog="GeneDB_cdiphtheriae:DIP0447"
FT                   /primary_name="rpoC1"
FT                   /product="DNA-directed RNA polymerase subunit gamma (RNAP
FT                   subunit gamma) (Transcriptase subunit gamma) (RNA
FT                   polymerase subunit gamma)"
FT                   /status=" ; evidence=IEA; db_xref=sbongori:SBG3633;
FT                   date=20071121; method=automatic:HAMAP"
FT                   /status="level=2; evidence=IEA; ; date=20071121;
FT                   method=automatic:hamap"
FT   misc_feature    221745..222731
FT                   /colour=9
FT                   /domain="HMMPfam:PF04997;RNA_pol_Rpb1_1;2e-168;codon
FT                   14-342"
FT                   /id="SG0135"
FT                   /label=HMMPfam
FT                   /note="HMMPfam hit to PF04997, RNA_pol_Rpb1_1, score
FT                   2e-168"
FT   misc_feature    222735..223163
FT                   /colour=9
FT                   /domain="HMMPfam:PF00623;RNA_pol_Rpb1_2;3.1e-83;codon
FT                   344-486"
FT                   /id="SG0135"
FT                   /label=HMMPfam
FT                   /note="HMMPfam hit to PF00623, RNA_pol_Rpb1_2, score
FT                   3.1e-83"
FT   misc_feature    223170..223637
FT                   /colour=9
FT                   /domain="HMMPfam:PF04983;RNA_pol_Rpb1_3;1.1e-55;codon
FT                   489-644"
FT                   /id="SG0135"
FT                   /label=HMMPfam
FT                   /note="HMMPfam hit to PF04983, RNA_pol_Rpb1_3, score
FT                   1.1e-55"
FT   misc_feature    223722..223997
FT                   /colour=9
FT                   /domain="HMMPfam:PF05000;RNA_pol_Rpb1_4;7.7e-31;codon
FT                   673-764"
FT                   /id="SG0135"
FT                   /label=HMMPfam
FT                   /note="HMMPfam hit to PF05000, RNA_pol_Rpb1_4, score
FT                   7.7e-31"
FT   misc_feature    224001..225671
FT                   /colour=9
FT                   /domain="HMMPfam:PF04998;RNA_pol_Rpb1_5;1.2e-104;codon
FT                   766-1322"
FT                   /id="SG0135"
FT                   /label=HMMPfam
FT                   /note="HMMPfam hit to PF04998, RNA_pol_Rpb1_5, score
FT                   1.2e-104"
FT   misc_feature    complement(226042..227157)
FT                   /label=Ancestral_Gene
FT                   /note="Putative ancestral gene include SG0136 (74,98% of
FT                   ancestral gene)"
FT   misc_feature    complement(226075..226320)
FT                   /colour=9
FT                   /domain="HMMPfam:PF06968;BATS;3.6e-07;codon 1-82"
FT                   /id="SG0136"
FT                   /label=HMMPfam
FT                   /note="HMMPfam hit to PF06968, BATS, score 3.6e-07"
FT   CDS             complement(226321..227157)
FT                   /colour=7
FT                   /db_xref="GOA:Q2NWR4"
FT                   /db_xref="InterPro:IPR007197"
FT                   /db_xref="InterPro:IPR012726"
FT                   /db_xref="InterPro:IPR013785"
FT                   /db_xref="UniProtKB/TrEMBL:Q2NWR4"
FT                   /locus_tag="SG0136"
FT                   /product="putative thiamine biosynthesis protein ThiH"
FT                   /status=" ; evidence=IEA; db_xref=yenterocolitica:YE0289;
FT                   date=20071121; method=automatic:top fasta hit"
FT                   /primary_name="thiH"
FT                   /class="3.2.14"
FT   misc_feature    complement(226438..226923)
FT                   /colour=9
FT                   /domain="HMMPfam:PF04055;Radical_SAM;1.4e-10;codon 79-240"
FT                   /id="SG0136"
FT                   /label=HMMPfam
FT                   /note="HMMPfam hit to PF04055, Radical_SAM, score 1.4e-10"
FT   CDS             complement(227183..227887)
FT                   /GO=" ; GOid=GO:0009228; ; ; ; ; date=20071121"
FT                   /class="3.2.14"
FT                   /colour=7
FT                   /locus_tag="ps_SGL0066c"
FT                   /ortholog="GeneDB_ecarotovora_atroseptica:ECA0229"
FT                   /ortholog="GeneDB_yenterocolitica:YE0290"
FT                   /ortholog="GeneDB_smarcescens:SMA4384"
FT                   /ortholog="GeneDB_styphi:STY3725"
FT                   /ortholog="GeneDB_styphimuriumDT104:SDT4150"
FT                   /ortholog="GeneDB_senteritidisPT4:SEN3946"
FT                   /ortholog="GeneDB_sbongori:SBG3635"
FT                   /ortholog="GeneDB_bfragilisNCTC9343:BF2559"
FT                   /ortholog="GeneDB_cdifficile:CD1704"
FT                   /ortholog="GeneDB_mtuberculosis:Rv0417"
FT                   /ortholog="GeneDB_mbovis:Mb0425"
FT                   /ortholog="GeneDB_cjejuni:Cj1045c"
FT                   /ortholog="GeneDB_bcenocepacia:CAL0299"
FT                   /ortholog="GeneDB_cdiphtheriae:DIP0033"
FT                   /ortholog="GeneDB_bpseudomallei:BPSL3152"
FT                   /ortholog="GeneDB_bpertussis:BP3597"
FT                   /ortholog="GeneDB_bavium:BAV3069"
FT                   /ortholog="GeneDB_nmeningitidis_serogroupC_strainFAM18:NM
FT                   C2052"
FT                   /ortholog="GeneDB_nmeningitidis_serogroupA_strainZ2491:NM
FT                   A0361"
FT                   /primary_name="thiG"
FT                   /product="thiazole biosynthesis protein"
FT                   /status=" ; evidence=IEA;
FT                   db_xref=ecarotovora_atroseptica:ECA0229; date=20071121;
FT                   method=automatic:reciprocal fasta"
FT                   /pseudo
FT   misc_feature    complement(227183..227887)
FT                   /colour=9
FT                   /domain="HMMPfam:PF05690;ThiG;4e-122;codon 1-235"
FT                   /id="ps_SGL0066c"
FT                   /label=HMMPfam
FT                   /note="HMMPfam hit to PF05690, ThiG, score 4e-122"
FT   CDS             complement(227918..227995)
FT                   /locus_tag="ps_SGL0067c"
FT                   /pseudo
FT                   /product="putative Thiamine biosynthesis protein ThiS;
FT                   gene fragment"
FT                   /class="3.2.14"
FT                   /colour=7
FT                   /primary_name="thiS"
FT   CDS             complement(join(228113..228454,228459..228512))
FT                   /colour=7
FT                   /locus_tag="ps_SGL0068c"
FT                   /product="putative thiamine biosynthesis
FT                   adenylyltransferase"
FT                   /status=" ; evidence=IEA;
FT                   db_xref=ecarotovora_atroseptica:ECA0230; date=20071121;
FT                   method=automatic:top fasta hit"
FT                   /pseudo
FT                   /class="3.2.14"
FT                   /primary_name="thiF"
FT   misc_feature    complement(228116..228364)
FT                   /colour=9
FT                   /domain="HMMPfam:PF05237;MoeZ_MoeB;4.6e-34;codon 49-131"
FT                   /id="ps_SGL0068c"
FT                   /label=HMMPfam
FT                   /note="HMMPfam hit to PF05237, MoeZ_MoeB, score 4.6e-34"
FT   misc_feature    complement(join(228377..228454,228459..228506))
FT                   /colour=9
FT                   /domain="HMMPfam:PF00899;ThiF;1.3e-13;codon 3-44"
FT                   /id="ps_SGL0068c"
FT                   /label=HMMPfam
FT                   /note="HMMPfam hit to PF00899, ThiF, score 1.3e-13"
FT   CDS             complement(228698..228829)
FT                   /locus_tag="ps_SGL0069c"
FT                   /pseudo
FT                   /product="putative Thiamine-phosphate pyrophosphorylase;
FT                   gene fragment"
FT                   /class="3.2.14"
FT                   /colour=7
FT                   /primary_name="thiE"
FT   misc_feature    complement(228719..228826)
FT                   /colour=9
FT                   /domain="HMMPfam:PF00218;IGPS;2.2e-05;codon 2-37"
FT                   /id="ps_SGL0069c"
FT                   /label=HMMPfam
FT                   /note="HMMPfam hit to PF00218, IGPS, score 2.2e-05"
FT   CDS             complement(228901..229338)
FT                   /GO=" ; GOid=GO:0050789; ; ; ; ; date=20071121"
FT                   /class="6.1.1"
FT                   /colour=9
FT                   /db_xref="GOA:Q2NWR3"
FT                   /db_xref="InterPro:IPR007448"
FT                   /db_xref="UniProtKB/Swiss-Prot:Q2NWR3"
FT                   /locus_tag="SG0137"
FT                   /ortholog="GeneDB_ecarotovora_atroseptica:ECA0233"
FT                   /ortholog="GeneDB_smarcescens:SMA4389"
FT                   /ortholog="GeneDB_sbongori:SBG3639"
FT                   /ortholog="GeneDB_styphimuriumDT104:SDT4155"
FT                   /ortholog="GeneDB_senteritidisPT4:SEN3951"
FT                   /ortholog="GeneDB_styphi:STY3720"
FT                   /ortholog="GeneDB_yenterocolitica:YE0295"
FT                   /ortholog="GeneDB_ypestis:YPO3737"
FT                   /primary_name="rsd"
FT                   /product="regulator of sigma D"
FT                   /status=" ; evidence=IEA;
FT                   db_xref=ecarotovora_atroseptica:ECA0233; date=20071121;
FT                   method=automatic:reciprocal fasta"
FT   misc_feature    complement(228907..229338)
FT                   /colour=9
FT                   /domain="HMMPfam:PF04353;Rsd_AlgQ;2.4e-49;codon 1-144"
FT                   /id="SG0137"
FT                   /label=HMMPfam
FT                   /note="HMMPfam hit to PF04353, Rsd_AlgQ, score 2.4e-49"
FT   CDS             join(229522..229893,229896..229979,229984..230127)
FT                   /colour=7
FT                   /locus_tag="ps_SGL0070"
FT                   /product="putative NADH pyrophosphatase (NUDIX-family
FT                   hydrolase)"
FT                   /status=" ; evidence=IEA; db_xref=smarcescens:SMA4390;
FT                   date=20071121; method=automatic:top fasta hit"
FT                   /pseudo
FT                   /class="3.3.11"
FT   misc_feature    229648..229743
FT                   /colour=9
FT                   /domain="HMMPfam:PF09297;zf-NADH-PPase;1.5e-07;codon
FT                   43-74"
FT                   /id="ps_SGL0070"
FT                   /label=HMMPfam
FT                   /note="HMMPfam hit to PF09297, zf-NADH-PPase, score
FT                   1.5e-07"
FT   misc_feature    join(229750..229893,229896..229979,229984..230118)
FT                   /colour=9
FT                   /domain="HMMPfam:PF00293;NUDIX;4.1e-16;codon 77-197"
FT                   /id="ps_SGL0070"
FT                   /label=HMMPfam
FT                   /note="HMMPfam hit to PF00293, NUDIX, score 4.1e-16"
FT   CDS             230185..231249
FT                   /EC_number="4.1.1.37"
FT                   /class="3.2.6"
FT                   /colour=7
FT                   /db_xref="GOA:Q2NWR2"
FT                   /db_xref="InterPro:IPR000257"
FT                   /db_xref="InterPro:IPR006361"
FT                   /db_xref="InterPro:IPR014670"
FT                   /db_xref="UniProtKB/TrEMBL:Q2NWR2"
FT                   /db_xref="EC:4.1.1.37"
FT                   /locus_tag="SG0138"
FT                   /ortholog="GeneDB_ypestis:YPO3734"
FT                   /ortholog="GeneDB_yenterocolitica:YE0297"
FT                   /ortholog="GeneDB_smarcescens:SMA4391"
FT                   /ortholog="GeneDB_sbongori:SBG3641"
FT                   /ortholog="GeneDB_styphimuriumDT104:SDT4157"
FT                   /ortholog="GeneDB_ecarotovora_atroseptica:ECA0235"
FT                   /ortholog="GeneDB_senteritidisPT4:SEN3953"
FT                   /ortholog="GeneDB_styphi:STY3718"
FT                   /ortholog="GeneDB_nmeningitidis_serogroupC_strainFAM18:NM
FT                   C0733"
FT                   /ortholog="GeneDB_nmeningitidis_serogroupA_strainZ2491:NM
FT                   A0991"
FT                   /ortholog="GeneDB_bbronchiseptica:BB4602"
FT                   /ortholog="GeneDB_bparapertussis:BPP4132"
FT                   /ortholog="GeneDB_bpertussis:BP3291"
FT                   /ortholog="GeneDB_bcenocepacia:CAL0040"
FT                   /ortholog="GeneDB_bpseudomallei:BPSL3391"
FT                   /ortholog="GeneDB_bavium:BAV3211"
FT                   /ortholog="GeneDB_cjejuni:Cj1243"
FT                   /ortholog="GeneDB_mbovis:Mb2697c"
FT                   /ortholog="GeneDB_mtuberculosis:Rv2678c"
FT                   /ortholog="GeneDB_cdiphtheriae:DIP0407"
FT                   /ortholog="GeneDB_saureusMRSA252:SAR1925"
FT                   /ortholog="GeneDB_saureusMSSA476:SAS1755"
FT                   /ortholog="GeneDB_twhipplei:TW749"
FT                   /ortholog="GeneDB_cabortusS26.3:CAB844"
FT                   /primary_name="hemE"
FT                   /product="Uroporphyrinogen decarboxylase (URO-D) (UPD)"
FT                   /status=" ; evidence=IEA; db_xref=ypestis:YPO3734;
FT                   date=20071121; method=automatic:HAMAP"
FT                   /status="level=2; evidence=IEA; ; date=20071121;
FT                   method=automatic:hamap"
FT   misc_feature    230194..231228
FT                   /colour=9
FT                   /domain="HMMPfam:PF01208;URO-D;9.7e-203;codon 4-348"
FT                   /id="SG0138"
FT                   /label=HMMPfam
FT                   /note="HMMPfam hit to PF01208, URO-D, score 9.7e-203"
FT   CDS             231261..231956
FT                   /EC_number="3.1.21.7"
FT                   /GO=" ; GOid=GO:0006308; ; ; ; ; date=20071121"
FT                   /class="2.1.1"
FT                   /colour=5
FT                   /db_xref="GOA:Q2NWR1"
FT                   /db_xref="InterPro:IPR007581"
FT                   /db_xref="UniProtKB/TrEMBL:Q2NWR1"
FT                   /db_xref="EC:3.1.21.7"
FT                   /locus_tag="SG0139"
FT                   /ortholog="GeneDB_sbongori:SBG3642"
FT                   /ortholog="GeneDB_styphi:STY3717"
FT                   /ortholog="GeneDB_senteritidisPT4:SEN3954"
FT                   /ortholog="GeneDB_styphimuriumDT104:SDT4158"
FT                   /ortholog="GeneDB_smarcescens:SMA4392"
FT                   /ortholog="GeneDB_yenterocolitica:YE0298"
FT                   /ortholog="GeneDB_ypestis:YPO3733"
FT                   /primary_name="nfi"
FT                   /product="Endonuclease V (Deoxyinosine 3'endonuclease)
FT                   (Deoxyribonuclease V) (DNase V)"
FT                   /status=" ; evidence=IEA; db_xref=sbongori:SBG3642;
FT                   date=20071121; method=automatic:HAMAP"
FT                   /status="level=2; evidence=IEA; ; date=20071121;
FT                   method=automatic:hamap"
FT   misc_feature    231285..231887
FT                   /colour=9
FT                   /domain="HMMPfam:PF04493;Endonuclease_5;1.6e-91;codon
FT                   9-209"
FT                   /id="SG0139"
FT                   /label=HMMPfam
FT                   /note="HMMPfam hit to PF04493, Endonuclease_5, score
FT                   1.6e-91"
FT   CDS             232014..232604
FT                   /class="0.0.2"
FT                   /colour=10
FT                   /db_xref="InterPro:IPR007338"
FT                   /db_xref="UniProtKB/TrEMBL:Q2NWR0"
FT                   /locus_tag="SG0140"
FT                   /ortholog="GeneDB_senteritidisPT4:SEN3955"
FT                   /ortholog="GeneDB_styphi:STY3716"
FT                   /ortholog="GeneDB_styphimuriumDT104:SDT4159"
FT                   /ortholog="GeneDB_ecarotovora_atroseptica:ECA0237"
FT                   /ortholog="GeneDB_sbongori:SBG3643"
FT                   /ortholog="GeneDB_smarcescens:SMA4393"
FT                   /ortholog="GeneDB_ypestis:YPO3732"
FT                   /ortholog="GeneDB_yenterocolitica:YE0299"
FT                   /primary_name="yjaG"
FT                   /product="conserved hypothetical protein"
FT                   /status=" ; evidence=IEA; db_xref=senteritidisPT4:SEN3955;
FT                   date=20071121; method=automatic:reciprocal fasta"
FT   misc_feature    232017..232595
FT                   /colour=9
FT                   /domain="HMMPfam:PF04222;DUF416;1.9e-137;codon 2-194"
FT                   /id="SG0140"
FT                   /label=HMMPfam
FT                   /note="HMMPfam hit to PF04222, DUF416, score 1.9e-137"
FT   CDS             232792..233064
FT                   /class="2.2.3"
FT                   /colour=2
FT                   /db_xref="GOA:Q2NWQ9"
FT                   /db_xref="InterPro:IPR000119"
FT                   /db_xref="UniProtKB/TrEMBL:Q2NWQ9"
FT                   /locus_tag="SG0141"
FT                   /ortholog="GeneDB_smarcescens:SMA4394"
FT                   /ortholog="GeneDB_yenterocolitica:YE0300"
FT                   /ortholog="GeneDB_ecarotovora_atroseptica:ECA0238"
FT                   /ortholog="GeneDB_ypestis:YPO3731"
FT                   /ortholog="GeneDB_sbongori:SBG3644"
FT                   /ortholog="GeneDB_styphimuriumDT104:SDT4160"
FT                   /ortholog="GeneDB_styphi:STY3715"
FT                   /ortholog="GeneDB_senteritidisPT4:SEN3956"
FT                   /ortholog="GeneDB_rleguminosarum:RL70019"
FT                   /ortholog="GeneDB_twhipplei:TW128"
FT                   /primary_name="hupA"
FT                   /product="DNA-binding protein HU-alpha"
FT                   /status=" ; evidence=IEA; db_xref=smarcescens:SMA4394;
FT                   date=20071121; method=automatic:reciprocal fasta"
FT   misc_feature    232792..233061
FT                   /colour=9
FT                   /domain="HMMPfam:PF00216;Bac_DNA_binding;2.5e-49;codon
FT                   1-90"
FT                   /id="SG0141"
FT                   /label=HMMPfam
FT                   /note="HMMPfam hit to PF00216, Bac_DNA_binding, score
FT                   2.5e-49"
FT   CDS             join(233084..233455,233460..233636,233639..233749)
FT                   /class="4.1.0"
FT                   /colour=3
FT                   /locus_tag="ps_SGL0071"
FT                   /ortholog="GeneDB_ypestis:YPO3730"
FT                   /ortholog="GeneDB_ecarotovora_atroseptica:ECA0239"
FT                   /ortholog="GeneDB_yenterocolitica:YE0301"
FT                   /ortholog="GeneDB_smarcescens:SMA4395"
FT                   /ortholog="GeneDB_sbongori:SBG3645"
FT                   /ortholog="GeneDB_styphi:STY3714"
FT                   /ortholog="GeneDB_styphimuriumDT104:SDT4161"
FT                   /ortholog="GeneDB_senteritidisPT4:SEN3957"
FT                   /primary_name="yjaH"
FT                   /product="putative exported protein"
FT                   /status=" ; evidence=IEA; db_xref=ypestis:YPO3730;
FT                   date=20071121; method=automatic:reciprocal fasta"
FT                   /pseudo
FT   misc_feature    join(233087..233455,233460..233636,233639..233749)
FT                   /colour=9
FT                   /domain="HMMPfam:PF07356;DUF1481;3.3e-90;codon 2-220"
FT                   /id="ps_SGL0071"
FT                   /label=HMMPfam
FT                   /note="HMMPfam hit to PF07356, DUF1481, score 3.3e-90"
FT   CDS             complement(233755..235038)
FT                   /EC_number="6.3.4.13"
FT                   /GO=" ; GOid=GO:0009152; ; ; ; ; date=20071121"
FT                   /class="3.7.1"
FT                   /colour=7
FT                   /db_xref="GOA:Q2NWQ8"
FT                   /db_xref="HSSP:Q9X0X7"
FT                   /db_xref="InterPro:IPR000115"
FT                   /db_xref="InterPro:IPR011761"
FT                   /db_xref="InterPro:IPR013815"
FT                   /db_xref="InterPro:IPR013816"
FT                   /db_xref="InterPro:IPR013817"
FT                   /db_xref="UniProtKB/TrEMBL:Q2NWQ8"
FT                   /db_xref="EC:6.3.4.13"
FT                   /locus_tag="SG0142"
FT                   /ortholog="GeneDB_smarcescens:SMA4396"
FT                   /ortholog="GeneDB_ypestis:YPO3729"
FT                   /ortholog="GeneDB_yenterocolitica:YE0302"
FT                   /ortholog="GeneDB_ecarotovora_atroseptica:ECA0240"
FT                   /ortholog="GeneDB_senteritidisPT4:SEN3961"
FT                   /ortholog="GeneDB_styphi:STY3710"
FT                   /ortholog="GeneDB_styphimuriumDT104:SDT4165"
FT                   /ortholog="GeneDB_sbongori:SBG3649"
FT                   /ortholog="GeneDB_nmeningitidis_serogroupA_strainZ2491:NM
FT                   A0238"
FT                   /ortholog="GeneDB_nmeningitidis_serogroupC_strainFAM18:NM
FT                   C2129"
FT                   /ortholog="GeneDB_bcenocepacia:CAL2389"
FT                   /ortholog="GeneDB_bpseudomallei:BPSL1164"
FT                   /ortholog="GeneDB_bparapertussis:BPP2421"
FT                   /ortholog="GeneDB_bpertussis:BP2309"
FT                   /ortholog="GeneDB_bbronchiseptica:BB1870"
FT                   /ortholog="GeneDB_bavium:BAV2208"
FT                   /ortholog="GeneDB_cdifficile:CD0224"
FT                   /ortholog="GeneDB_bfragilisNCTC9343:BF0096"
FT                   /ortholog="GeneDB_spyogenes:SpyM50029"
FT                   /ortholog="GeneDB_saureusMRSA252:SAR1048"
FT                   /ortholog="GeneDB_saureusMSSA476:SAS1010"
FT                   /ortholog="GeneDB_cdiphtheriae:DIP1932"
FT                   /ortholog="GeneDB_mbovis:Mb0795"
FT                   /ortholog="GeneDB_mtuberculosis:Rv0772"
FT                   /ortholog="GeneDB_cjejuni:Cj1250"
FT                   /ortholog="GeneDB_twhipplei:TW739"
FT                   /primary_name="purD"
FT                   /product="Phosphoribosylamine--glycine ligase (GARS)
FT                   (Glycinamide ribonucleotide synthetase)
FT                   (Phosphoribosylglycinamide synthetase)"
FT                   /status=" ; evidence=IEA; db_xref=smarcescens:SMA4396;
FT                   date=20071121; method=automatic:HAMAP"
FT                   /status="level=2; evidence=IEA; ; date=20071121;
FT                   method=automatic:hamap"
FT   misc_feature    complement(233770..234051)
FT                   /colour=9
FT                   /domain="HMMPfam:PF02843;GARS_C;6.2e-49;codon 330-423"
FT                   /id="SG0142"
FT                   /label=HMMPfam
FT                   /note="HMMPfam hit to PF02843, GARS_C, score 6.2e-49"
FT   misc_feature    complement(234151..234732)
FT                   /colour=9
FT                   /domain="HMMPfam:PF01071;GARS_A;8.2e-137;codon 103-296"
FT                   /id="SG0142"
FT                   /label=HMMPfam
FT                   /note="HMMPfam hit to PF01071, GARS_A, score 8.2e-137"
FT   misc_feature    complement(234733..235038)
FT                   /colour=9
FT                   /domain="HMMPfam:PF02844;GARS_N;1.4e-59;codon 1-102"
FT                   /id="SG0142"
FT                   /label=HMMPfam
FT                   /note="HMMPfam hit to PF02844, GARS_N, score 1.4e-59"
FT   CDS             complement(235058..236647)
FT                   /EC_number="2.1.2.3"
FT                   /GO=" ; GOid=GO:0009152; ; ; ; ; date=20071121"
FT                   /class="3.7.1"
FT                   /colour=7
FT                   /db_xref="GOA:Q2NWQ7"
FT                   /db_xref="InterPro:IPR002695"
FT                   /db_xref="InterPro:IPR011607"
FT                   /db_xref="InterPro:IPR013982"
FT                   /db_xref="UniProtKB/TrEMBL:Q2NWQ7"
FT                   /db_xref="EC:2.1.2.3"
FT                   /locus_tag="SG0143"
FT                   /ortholog="GeneDB_smarcescens:SMA4397"
FT                   /ortholog="GeneDB_yenterocolitica:YE0303"
FT                   /ortholog="GeneDB_ypestis:YPO3728"
FT                   /ortholog="GeneDB_styphimuriumDT104:SDT4166"
FT                   /ortholog="GeneDB_senteritidisPT4:SEN3962"
FT                   /ortholog="GeneDB_styphi:STY3709"
FT                   /ortholog="GeneDB_ecarotovora_atroseptica:ECA0241"
FT                   /ortholog="GeneDB_sbongori:SBG3650"
FT                   /ortholog="GeneDB_bcenocepacia:CAL3336"
FT                   /ortholog="GeneDB_bpseudomallei:BPSL2896"
FT                   /ortholog="GeneDB_nmeningitidis_serogroupC_strainFAM18:NM
FT                   C0963"
FT                   /ortholog="GeneDB_nmeningitidis_serogroupA_strainZ2491:NM
FT                   A1182"
FT                   /ortholog="GeneDB_bavium:BAV2776"
FT                   /ortholog="GeneDB_bbronchiseptica:BB4001"
FT                   /ortholog="GeneDB_bpertussis:BP3416"
FT                   /ortholog="GeneDB_bparapertussis:BPP3566"
FT                   /ortholog="GeneDB_cdiphtheriae:DIP0839"
FT                   /ortholog="GeneDB_saureusMRSA252:SAR1047"
FT                   /ortholog="GeneDB_saureusMSSA476:SAS1009"
FT                   /ortholog="GeneDB_cjejuni:Cj0953c"
FT                   /ortholog="GeneDB_mtuberculosis:Rv0957"
FT                   /ortholog="GeneDB_mbovis:Mb0982"
FT                   /ortholog="GeneDB_cdifficile:CD0223"
FT                   /ortholog="GeneDB_bfragilisNCTC9343:BF3917"
FT                   /ortholog="GeneDB_twhipplei:TW094"
FT                   /primary_name="purH"
FT                   /product="Bifunctional purine biosynthesis protein purH
FT                   [Includes: Phosphoribosylaminoimidazolecarboxamide
FT                   formyltransferase (AICAR transformylase); IMP
FT                   cyclohydrolase (EC 3.5.4.10) (Inosinicase) (IMP
FT                   synthetase) (ATIC)]"
FT                   /status=" ; evidence=IEA; db_xref=smarcescens:SMA4397;
FT                   date=20071121; method=automatic:HAMAP"
FT                   /status="level=2; evidence=IEA; ; date=20071121;
FT                   method=automatic:hamap"
FT   misc_feature    complement(235265..236239)
FT                   /colour=9
FT                   /domain="HMMPfam:PF01808;AICARFT_IMPCHas;5.4e-198;codon
FT                   137-461"
FT                   /id="SG0143"
FT                   /label=HMMPfam
FT                   /note="HMMPfam hit to PF01808, AICARFT_IMPCHas, score
FT                   5.4e-198"
FT   misc_feature    complement(236252..236593)
FT                   /colour=9
FT                   /domain="HMMPfam:PF02142;MGS;1.2e-62;codon 19-132"
FT                   /id="SG0143"
FT                   /label=HMMPfam
FT                   /note="HMMPfam hit to PF02142, MGS, score 1.2e-62"
FT   CDS             complement(242071..242265)
FT                   /locus_tag="ps_SGL0072c"
FT                   /pseudo
FT                   /product="putative Cell wall-associated hydrolase
FT                   (Fragment)"
FT                   /colour=3
FT                   /class="4.1.0"
FT   CDS             complement(242275..242433)
FT                   /locus_tag="ps_SGL0073c"
FT                   /pseudo
FT                   /product="putative uncharacterised protein"
FT                   /class="0.0.2"
FT                   /colour=10
FT   CDS             243348..244241
FT                   /colour=9
FT                   /db_xref="GOA:Q2NWQ6"
FT                   /db_xref="InterPro:IPR000600"
FT                   /db_xref="InterPro:IPR001808"
FT                   /db_xref="UniProtKB/TrEMBL:Q2NWQ6"
FT                   /locus_tag="SG0144"
FT                   /product="putative transcriptional regulator"
FT                   /status=" ; evidence=IEA; db_xref=rleguminosarum:RL110505;
FT                   date=20071121; method=automatic:top fasta hit"
FT                   /class="6.3.9"
FT   misc_feature    243483..243575
FT                   /colour=9
FT                   /domain="HMMPfam:PF00325;Crp;0.00018;codon 46-76"
FT                   /id="SG0144"
FT                   /label=HMMPfam
FT                   /note="HMMPfam hit to PF00325, Crp, score 0.00018"
FT   misc_feature    243834..244160
FT                   /colour=9
FT                   /domain="HMMPfam:PF00480;ROK;8.3e-21;codon 163-271"
FT                   /id="SG0144"
FT                   /label=HMMPfam
FT                   /note="HMMPfam hit to PF00480, ROK, score 8.3e-21"
FT   CDS             complement(join(246364..246591,246594..246860,246863..247087))
FT                   /class="1.5.1"
FT                   /colour=3
FT                   /locus_tag="ps_SGL0074c"
FT                   /ortholog="GeneDB_yenterocolitica:YE3836"
FT                   /ortholog="GeneDB_ecarotovora_atroseptica:ECA0242"
FT                   /ortholog="GeneDB_bavium:BAV3055"
FT                   /ortholog="GeneDB_bpertussis:BP3828"
FT                   /ortholog="GeneDB_bparapertussis:BPP3972"
FT                   /ortholog="GeneDB_bbronchiseptica:BB4445"
FT                   /ortholog="GeneDB_rleguminosarum:RL110079"
FT                   /ortholog="GeneDB_cjejuni:Cj0922c"
FT                   /product="Putative ATP-binding component of an ABC
FT                   transporter"
FT                   /status=" ; evidence=IEA; db_xref=yenterocolitica:YE3836;
FT                   date=20071121; method=automatic:reciprocal fasta"
FT                   /pseudo
FT   misc_feature    complement(join(246448..246591,246594..246860,246863..246973))
FT                   /colour=9
FT                   /domain="HMMPfam:PF00005;ABC_tran;1.4e-45;codon 39-212"
FT                   /id="ps_SGL0074c"
FT                   /label=HMMPfam
FT                   /note="HMMPfam hit to PF00005, ABC_tran, score 1.4e-45"
FT   CDS             complement(join(247117..247593,247596..247958))
FT                   /class="1.5.1"
FT                   /colour=3
FT                   /locus_tag="ps_SGL0075c"
FT                   /ortholog="GeneDB_yenterocolitica:YE3835"
FT                   /ortholog="GeneDB_ecarotovora_atroseptica:ECA0243"
FT                   /ortholog="GeneDB_bavium:BAV3056"
FT                   /ortholog="GeneDB_bbronchiseptica:BB4446"
FT                   /ortholog="GeneDB_bpertussis:BP3829"
FT                   /ortholog="GeneDB_bparapertussis:BPP3973"
FT                   /product="Putative ABC transporter permease protein"
FT                   /status=" ; evidence=IEA; db_xref=yenterocolitica:YE3835;
FT                   date=20071121; method=automatic:reciprocal fasta"
FT                   /pseudo
FT   misc_feature    complement(join(247123..247593,247596..247652))
FT                   /colour=9
FT                   /domain="HMMPfam:PF00528;BPD_transp_1;2.4e-14;codon
FT                   103-278"
FT                   /id="ps_SGL0075c"
FT                   /label=HMMPfam
FT                   /note="HMMPfam hit to PF00528, BPD_transp_1, score
FT                   2.4e-14"
FT   CDS             complement(join(248047..248514,248516..248740))
FT                   /colour=3
FT                   /locus_tag="ps_SGL0076c"
FT                   /product="putative L-amino acid ABC transporter permease
FT                   protein"
FT                   /status=" ; evidence=IEA;
FT                   db_xref=ecarotovora_atroseptica:ECA0244; date=20071121;
FT                   method=automatic:top fasta hit"
FT                   /pseudo
FT                   /class="1.5.1"
FT   misc_feature    complement(join(248056..248514,248516..248578))
FT                   /colour=9
FT                   /domain="HMMPfam:PF00528;BPD_transp_1;0.00034;codon
FT                   55-228"
FT                   /id="ps_SGL0076c"
FT                   /label=HMMPfam
FT                   /note="HMMPfam hit to PF00528, BPD_transp_1, score
FT                   0.00034"
FT   repeat_unit     complement(248738..248807)
FT                   /rpt_family="ISSgl1partial"
FT                   /rpt_type=Insertion_Sequence
FT   CDS             complement(join(248800..249417,249420..249578))
FT                   /class="1.5.1"
FT                   /colour=3
FT                   /locus_tag="ps_SGL0077c"
FT                   /ortholog="GeneDB_yenterocolitica:YE3833"
FT                   /ortholog="GeneDB_ecarotovora_atroseptica:ECA0245"
FT                   /ortholog="GeneDB_bbronchiseptica:BB0241"
FT                   /ortholog="GeneDB_bpertussis:BP0558"
FT                   /ortholog="GeneDB_bparapertussis:BPP0237"
FT                   /ortholog="GeneDB_bavium:BAV0195"
FT                   /product="Putative ABC transporter periplasmic solute
FT                   binding protein"
FT                   /status=" ; evidence=IEA; db_xref=yenterocolitica:YE3833;
FT                   date=20071121; method=automatic:reciprocal fasta"
FT                   /pseudo
FT   CDS             250290..250502
FT                   /class="1.6.1"
FT                   /colour=0
FT                   /db_xref="GOA:Q2NWQ5"
FT                   /db_xref="InterPro:IPR002059"
FT                   /db_xref="InterPro:IPR011129"
FT                   /db_xref="InterPro:IPR012156"
FT                   /db_xref="InterPro:IPR012340"
FT                   /db_xref="UniProtKB/TrEMBL:Q2NWQ5"
FT                   /locus_tag="SG0145"
FT                   /ortholog="GeneDB_yenterocolitica:YE3822"
FT                   /ortholog="GeneDB_ypestis:YPO2659"
FT                   /ortholog="GeneDB_ecarotovora_atroseptica:ECA2471"
FT                   /ortholog="GeneDB_styphimuriumDT104:SDT2003"
FT                   /ortholog="GeneDB_senteritidisPT4:SEN1014"
FT                   /ortholog="GeneDB_styphi:STY2204"
FT                   /ortholog="GeneDB_sbongori:SBG3246"
FT                   /primary_name="cspA3"
FT                   /product="major cold shock protein CspA1"
FT                   /status=" ; evidence=IEA; db_xref=yenterocolitica:YE3822;
FT                   date=20071121; method=automatic:reciprocal fasta"
FT   misc_feature    250299..250499
FT                   /colour=9
FT                   /domain="HMMPfam:PF00313;CSD;2.8e-43;codon 4-70"
FT                   /id="SG0145"
FT                   /label=HMMPfam
FT                   /note="HMMPfam hit to PF00313, CSD, score 2.8e-43"
FT   CDS             250996..251967
FT                   /colour=3
FT                   /db_xref="GOA:Q2NWQ4"
FT                   /db_xref="InterPro:IPR000914"
FT                   /db_xref="UniProtKB/TrEMBL:Q2NWQ4"
FT                   /locus_tag="SG0146"
FT                   /product="putative periplasmic oligopeptide-binding
FT                   protein"
FT                   /status=" ; evidence=IEA;
FT                   db_xref=ecarotovora_atroseptica:ECA1942; date=20071121;
FT                   method=automatic:top fasta hit"
FT                   /class="1.5.5"
FT   misc_feature    250996..252626
FT                   /label=Ancestral_Gene
FT                   /note="Putative ancestral gene include SG0146 (59,57% of
FT                   ancestral gene)"
FT   misc_feature    251248..251817
FT                   /colour=9
FT                   /domain="HMMPfam:PF00496;SBP_bac_5;4.1e-40;codon 85-274"
FT                   /id="SG0146"
FT                   /label=HMMPfam
FT                   /note="HMMPfam hit to PF00496, SBP_bac_5, score 4.1e-40"
FT   misc_feature    251970..252392
FT                   /colour=9
FT                   /domain="HMMPfam:PF00496;SBP_bac_5;4.9e-17;codon 1-141"
FT                   /id="SG0146"
FT                   /label=HMMPfam
FT                   /note="HMMPfam hit to PF00496, SBP_bac_5, score 4.9e-17"
FT   CDS             complement(join(254438..254653,254656..254970,256082..256273,256308..257693))
FT                   /colour=3
FT                   /locus_tag="ps_SGL0078c"
FT                   /product="putative outer membrane usher protein (LpfC)"
FT                   /status=" ; evidence=IEA;
FT                   db_xref=styphimuriumDT104:SDT3619; date=20071121;
FT                   method=automatic:top fasta hit"
FT                   /pseudo
FT                   /class="4.1.5"
FT                   /note="disrupted by IS insertion"
FT   misc_feature    complement(join(254438..254653,254656..254967))
FT                   /colour=9
FT                   /domain="HMMPfam:PF00577;Usher;8.7e-32;codon 2-177"
FT                   /id="ps_SGL0078c"
FT                   /label=HMMPfam
FT                   /note="HMMPfam hit to PF00577, Usher, score 8.7e-32"
FT   repeat_unit     complement(254963..256071)
FT                   /rpt_family="ISSgl2complete"
FT                   /rpt_type=Insertion_Sequence
FT   CDS             complement(254988..255872)
FT                   /colour=12
FT                   /db_xref="GOA:Q2NWQ3"
FT                   /db_xref="InterPro:IPR002525"
FT                   /db_xref="InterPro:IPR003346"
FT                   /db_xref="UniProtKB/TrEMBL:Q2NWQ3"
FT                   /locus_tag="SG0147"
FT                   /product="putative transposase"
FT                   /status=" ; evidence=IEA; db_xref=bcenocepacia:CAS0068;
FT                   date=20071121; method=automatic:top fasta hit"
FT                   /class="5.1.4"
FT   misc_feature    complement(255123..255371)
FT                   /colour=9
FT                   /domain="HMMPfam:PF02371;Transposase_20;4.4e-20;codon
FT                   168-250"
FT                   /id="SG0147"
FT                   /label=HMMPfam
FT                   /note="HMMPfam hit to PF02371, Transposase_20, score
FT                   4.4e-20"
FT   misc_feature    complement(255429..255686)
FT                   /colour=9
FT                   /domain="HMMPfam:PF01548;Transposase_9;1.4e-08;codon
FT                   63-148"
FT                   /id="SG0147"
FT                   /label=HMMPfam
FT                   /note="HMMPfam hit to PF01548, Transposase_9, score
FT                   1.4e-08"
FT   misc_feature    complement(256572..257435)
FT                   /colour=9
FT                   /domain="HMMPfam:PF00577;Usher;2.9e-64;codon 1-288"
FT                   /id="ps_SGL0078c"
FT                   /label=HMMPfam
FT                   /note="HMMPfam hit to PF00577, Usher, score 2.9e-64"
FT   CDS             complement(258612..258965)
FT                   /colour=0
FT                   /locus_tag="ps_SGL0079c"
FT                   /product="putative fimbrial chaperone"
FT                   /status=" ; evidence=IEA; db_xref=ypestis:YPO4041;
FT                   date=20071121; method=automatic:top fasta hit"
FT                   /pseudo
FT                   /class="1.3.1"
FT   misc_feature    complement(258612..258956)
FT                   /colour=9
FT                   /domain="HMMPfam:PF00345;Pili_assembly_N;8.7e-25;codon
FT                   4-118"
FT                   /id="ps_SGL0079c"
FT                   /label=HMMPfam
FT                   /note="HMMPfam hit to PF00345, Pili_assembly_N, score
FT                   8.7e-25"
FT   repeat_unit     258995..260247
FT                   /rpt_family="ISSgl3complete"
FT                   /rpt_type=Insertion_Sequence
FT   CDS             join(259432..259539,259544..259711,259714..260214)
FT                   /locus_tag="ps_SGL0080"
FT                   /product="putative PROBABLE TRANSPOSASE"
FT                   /status=" ; evidence=IEA; db_xref=mtuberculosis:Rv3023c;
FT                   date=20071121; method=automatic:top fasta hit"
FT                   /pseudo
FT                   /class="5.1.4"
FT                   /colour=12
FT   misc_feature    join(259432..259539,259544..259711,259714..260124)
FT                   /colour=9
FT                   /domain="HMMPfam:PF00872;Transposase_mut;4.6e-59;codon
FT                   1-229"
FT                   /id="ps_SGL0080"
FT                   /label=HMMPfam
FT                   /note="HMMPfam hit to PF00872, Transposase_mut, score
FT                   4.6e-59"
FT   repeat_unit     complement(260791..261598)
FT                   /rpt_family="ISSgl1complete"
FT                   /rpt_type=Insertion_Sequence
FT   CDS             complement(260852..261490)
FT                   /colour=12
FT                   /locus_tag="ps_SGL0081c"
FT                   /product="putative transposase"
FT                   /status=" ; evidence=IEA; db_xref=rleguminosarum:RL70076;
FT                   date=20071121; method=automatic:top fasta hit"
FT                   /pseudo
FT                   /class="5.1.4"
FT   misc_feature    complement(260888..261421)
FT                   /colour=9
FT                   /domain="HMMPfam:PF01609;Transposase_11;1.7e-17;codon
FT                   24-201"
FT                   /id="ps_SGL0081c"
FT                   /label=HMMPfam
FT                   /note="HMMPfam hit to PF01609, Transposase_11, score
FT                   1.7e-17"
FT   CDS             complement(263569..264048)
FT                   /class="0.0.2"
FT                   /colour=10
FT                   /db_xref="InterPro:IPR008514"
FT                   /db_xref="UniProtKB/TrEMBL:Q2NWQ2"
FT                   /locus_tag="SG0148"
FT                   /ortholog="GeneDB_ypestis:YPO1470"
FT                   /ortholog="GeneDB_bpseudomallei:BPSL3105"
FT                   /ortholog="GeneDB_bcenocepacia:CAL0343"
FT                   /product="conserved hypothetical protein"
FT                   /status=" ; evidence=IEA; db_xref=ypestis:YPO1470;
FT                   date=20071121; method=automatic:reciprocal fasta"
FT   misc_feature    complement(263614..264039)
FT                   /colour=9
FT                   /domain="HMMPfam:PF05638;DUF796;7.4e-51;codon 4-145"
FT                   /id="SG0148"
FT                   /label=HMMPfam
FT                   /note="HMMPfam hit to PF05638, DUF796, score 7.4e-51"
FT   repeat_unit     264365..265392
FT                   /rpt_family="ISSgl1complete"
FT                   /rpt_type=Insertion_Sequence
FT   CDS             join(264443..264541,264544..264630,264633..265334)
FT                   /locus_tag="ps_SGL0082"
FT                   /status=" ; evidence=IEA;
FT                   db_xref=styphimuriumDT104:SDT2900; date=20071121;
FT                   method=automatic:top fasta hit"
FT                   /pseudo
FT                   /product="putative transposase"
FT                   /class="5.1.4"
FT                   /colour=12
FT   misc_feature    264786..265295
FT                   /colour=9
FT                   /domain="HMMPfam:PF01609;Transposase_11;4.2e-16;codon
FT                   114-283"
FT                   /id="ps_SGL0082"
FT                   /label=HMMPfam
FT                   /note="HMMPfam hit to PF01609, Transposase_11, score
FT                   4.2e-16"
FT   CDS             265929..266480
FT                   /db_xref="UniProtKB/TrEMBL:Q2NWQ1"
FT                   /locus_tag="SG0149"
FT                   /product="putative hypothetical protein"
FT                   /class="0.0.0"
FT                   /colour=8
FT   CDS             complement(266728..266931)
FT                   /locus_tag="ps_SGL0083c"
FT                   /pseudo
FT                   /product="putative glycoside hydrolase"
FT                   /class="7.0.0"
FT                   /colour=13
FT   CDS             267193..267351
FT                   /locus_tag="ps_SGL0084"
FT                   /pseudo
FT                   /product="putative head portal protein; partial gene"
FT                   /class="5.1.2"
FT                   /colour=12
FT   CDS             complement(267652..267948)
FT                   /EC_number="MF_00166"
FT                   /class="2.2.3"
FT                   /colour=2
FT                   /db_xref="GOA:Q2NWQ0"
FT                   /db_xref="InterPro:IPR002197"
FT                   /db_xref="InterPro:IPR005412"
FT                   /db_xref="UniProtKB/TrEMBL:Q2NWQ0"
FT                   /db_xref="EC:MF_00166"
FT                   /locus_tag="SG0150"
FT                   /ortholog="GeneDB_smarcescens:SMA3674"
FT                   /ortholog="GeneDB_senteritidisPT4:SEN3219"
FT                   /ortholog="GeneDB_sbongori:SBG3003"
FT                   /ortholog="GeneDB_styphimuriumDT104:SDT3373"
FT                   /ortholog="GeneDB_styphi:STY3565"
FT                   /ortholog="GeneDB_ypestis:YPO3654"
FT                   /ortholog="GeneDB_yenterocolitica:YE3817"
FT                   /ortholog="GeneDB_ecarotovora_atroseptica:ECA0255"
FT                   /primary_name="fis"
FT                   /product="DNA-binding protein fis"
FT                   /status=" ; evidence=IEA; db_xref=smarcescens:SMA3674;
FT                   date=20071121; method=automatic:HAMAP"
FT                   /status="level=2; evidence=IEA; ; date=20071121;
FT                   method=automatic:hamap"
FT   misc_feature    complement(267664..267786)
FT                   /colour=9
FT                   /domain="HMMPfam:PF02954;HTH_8;1.6e-15;codon 55-95"
FT                   /id="SG0150"
FT                   /label=HMMPfam
FT                   /note="HMMPfam hit to PF02954, HTH_8, score 1.6e-15"
FT   CDS             complement(join(267978..268508,268510..268833,268836..268892))
FT                   /EC_number="1.-.-.-"
FT                   /class="2.2.1"
FT                   /colour=2
FT                   /db_xref="EC:1.-.-.-"
FT                   /locus_tag="ps_SGL0085c"
FT                   /ortholog="GeneDB_smarcescens:SMA3673"
FT                   /ortholog="GeneDB_yenterocolitica:YE3816"
FT                   /ortholog="GeneDB_ypestis:YPO3655"
FT                   /ortholog="GeneDB_ecarotovora_atroseptica:ECA0256"
FT                   /ortholog="GeneDB_senteritidisPT4:SEN3218"
FT                   /ortholog="GeneDB_styphimuriumDT104:SDT3372"
FT                   /ortholog="GeneDB_styphi:STY3564"
FT                   /ortholog="GeneDB_sbongori:SBG3002"
FT                   /ortholog="GeneDB_bcenocepacia:CAL3334"
FT                   /ortholog="GeneDB_bpseudomallei:BPSL2894"
FT                   /ortholog="GeneDB_bpertussis:BP3414"
FT                   /ortholog="GeneDB_bbronchiseptica:BB3999"
FT                   /ortholog="GeneDB_bparapertussis:BPP3564"
FT                   /ortholog="GeneDB_bavium:BAV2774"
FT                   /ortholog="GeneDB_nmeningitidis_serogroupA_strainZ2491:NM
FT                   A1633"
FT                   /ortholog="GeneDB_nmeningitidis_serogroupC_strainFAM18:NM
FT                   C1354"
FT                   /ortholog="GeneDB_cdifficile:CD3554"
FT                   /ortholog="GeneDB_bfragilisNCTC9343:BF4353"
FT                   /ortholog="GeneDB_cjejuni:Cj0123c"
FT                   /ortholog="GeneDB_spyogenes:SpyM50101"
FT                   /ortholog="GeneDB_mbovis:Mb0846c"
FT                   /ortholog="GeneDB_mtuberculosis:Rv0823c"
FT                   /ortholog="GeneDB_cdiphtheriae:DIP1903"
FT                   /primary_name="dusB"
FT                   /product="tRNA-dihydrouridine synthase B"
FT                   /status=" ; evidence=IEA; db_xref=smarcescens:SMA3673;
FT                   date=20071121; method=automatic:reciprocal fasta"
FT                   /pseudo
FT   misc_feature    complement(join(267978..268508,268510..268833,268836..268859))
FT                   /colour=9
FT                   /domain="HMMPfam:PF01207;Dus;3.9e-114;codon 12-304"
FT                   /id="ps_SGL0085c"
FT                   /label=HMMPfam
FT                   /note="HMMPfam hit to PF01207, Dus, score 3.9e-114"
FT   CDS             complement(269215..270096)
FT                   /EC_number="2.1.1.-"
FT                   /GO=" ; GOid=GO:0007046; ; ; ; ; date=20071121"
FT                   /class="4.2.2"
FT                   /colour=2
FT                   /db_xref="GOA:Q2NWP9"
FT                   /db_xref="InterPro:IPR004498"
FT                   /db_xref="InterPro:IPR010456"
FT                   /db_xref="UniProtKB/TrEMBL:Q2NWP9"
FT                   /db_xref="EC:2.1.1.-"
FT                   /locus_tag="SG0151"
FT                   /ortholog="GeneDB_smarcescens:SMA3672"
FT                   /ortholog="GeneDB_yenterocolitica:YE3815"
FT                   /ortholog="GeneDB_sbongori:SBG3000"
FT                   /ortholog="GeneDB_styphimuriumDT104:SDT3371"
FT                   /ortholog="GeneDB_senteritidisPT4:SEN3217"
FT                   /ortholog="GeneDB_styphi:STY3563"
FT                   /ortholog="GeneDB_ypestis:YPO3656"
FT                   /ortholog="GeneDB_ecarotovora_atroseptica:ECA0258"
FT                   /ortholog="GeneDB_nmeningitidis_serogroupC_strainFAM18:NM
FT                   C0356"
FT                   /ortholog="GeneDB_nmeningitidis_serogroupA_strainZ2491:NM
FT                   A0595"
FT                   /ortholog="GeneDB_bpseudomallei:BPSL2985"
FT                   /ortholog="GeneDB_bcenocepacia:CAL3422"
FT                   /ortholog="GeneDB_bbronchiseptica:BB4388"
FT                   /ortholog="GeneDB_bparapertussis:BPP3915"
FT                   /ortholog="GeneDB_bavium:BAV2995"
FT                   /ortholog="GeneDB_spyogenes:SpyM51664"
FT                   /primary_name="prmA"
FT                   /product="Ribosomal protein L11 methyltransferase (L11
FT                   Mtase)"
FT                   /status=" ; evidence=IEA; db_xref=smarcescens:SMA3672;
FT                   date=20071121; method=automatic:HAMAP"
FT                   /status="level=2; evidence=IEA; ; date=20071121;
FT                   method=automatic:hamap"
FT   misc_feature    complement(269218..270093)
FT                   /colour=9
FT                   /domain="HMMPfam:PF06325;PrmA;3.4e-164;codon 2-293"
FT                   /id="SG0151"
FT                   /label=HMMPfam
FT                   /note="HMMPfam hit to PF06325, PrmA, score 3.4e-164"
FT   CDS             complement(join(270458..270712,270715..271044))
FT                   /colour=3
FT                   /locus_tag="ps_SGL0086c"
FT                   /product="putative sodium/pantothenate symporter"
FT                   /status=" ; evidence=IEA; db_xref=ypestis:YPO3657;
FT                   date=20071121; method=automatic:top fasta hit"
FT                   /pseudo
FT                   /class="1.5.2"
FT   misc_feature    complement(join(270458..270712,270715..270972))
FT                   /colour=9
FT                   /domain="HMMPfam:PF00474;SSF;2.6e-76;codon 25-195"
FT                   /id="ps_SGL0086c"
FT                   /label=HMMPfam
FT                   /note="HMMPfam hit to PF00474, SSF, score 2.6e-76"
FT   CDS             complement(271081..271314)
FT                   /GO=" ; GOid=GO:0005886; ; ; ; ; date=20071121"
FT                   /class="4.1.1"
FT                   /colour=3
FT                   /locus_tag="ps_SGL0087c"
FT                   /ortholog="GeneDB_smarcescens:SMA3670"
FT                   /ortholog="GeneDB_senteritidisPT4:SEN3215"
FT                   /ortholog="GeneDB_styphimuriumDT104:SDT3369"
FT                   /ortholog="GeneDB_sbongori:SBG2998"
FT                   /ortholog="GeneDB_ypestis:YPO3657a"
FT                   /ortholog="GeneDB_styphi:STY3561"
FT                   /ortholog="GeneDB_yenterocolitica:YE3813"
FT                   /product="putative membrane protein"
FT                   /status=" ; evidence=IEA; db_xref=smarcescens:SMA3670;
FT                   date=20071121; method=automatic:reciprocal fasta"
FT                   /pseudo
FT   misc_feature    complement(271084..271299)
FT                   /colour=9
FT                   /domain="HMMPfam:PF06196;DUF997;1.1e-36;codon 6-77"
FT                   /id="ps_SGL0087c"
FT                   /label=HMMPfam
FT                   /note="HMMPfam hit to PF06196, DUF997, score 1.1e-36"
FT   CDS             complement(271474..272823)
FT                   /EC_number="6.4.1.2"
FT                   /class="3.6.1"
FT                   /colour=7
FT                   /db_xref="GOA:Q2NWP8"
FT                   /db_xref="HSSP:P24182"
FT                   /db_xref="InterPro:IPR004549"
FT                   /db_xref="InterPro:IPR005479"
FT                   /db_xref="InterPro:IPR005481"
FT                   /db_xref="InterPro:IPR005482"
FT                   /db_xref="InterPro:IPR011761"
FT                   /db_xref="InterPro:IPR011764"
FT                   /db_xref="InterPro:IPR013816"
FT                   /db_xref="InterPro:IPR013817"
FT                   /db_xref="UniProtKB/TrEMBL:Q2NWP8"
FT                   /db_xref="EC:6.4.1.2"
FT                   /locus_tag="SG0152"
FT                   /ortholog="GeneDB_smarcescens:SMA3669"
FT                   /ortholog="GeneDB_yenterocolitica:YE3812"
FT                   /ortholog="GeneDB_ypestis:YPO3658"
FT                   /ortholog="GeneDB_sbongori:SBG2997"
FT                   /ortholog="GeneDB_senteritidisPT4:SEN3214"
FT                   /ortholog="GeneDB_styphi:STY3560"
FT                   /ortholog="GeneDB_styphimuriumDT104:SDT3368"
FT                   /ortholog="GeneDB_ecarotovora_atroseptica:ECA0260"
FT                   /ortholog="GeneDB_nmeningitidis_serogroupC_strainFAM18:NM
FT                   C0357"
FT                   /ortholog="GeneDB_nmeningitidis_serogroupA_strainZ2491:NM
FT                   A0596"
FT                   /ortholog="GeneDB_bavium:BAV2996"
FT                   /ortholog="GeneDB_bbronchiseptica:BB4389"
FT                   /ortholog="GeneDB_bpertussis:BP2996"
FT                   /ortholog="GeneDB_bparapertussis:BPP3916"
FT                   /ortholog="GeneDB_bcenocepacia:CAL3421"
FT                   /ortholog="GeneDB_bpseudomallei:BPSL2984"
FT                   /ortholog="GeneDB_rleguminosarum:RL100436"
FT                   /ortholog="GeneDB_saureusMSSA476:SAS1465"
FT                   /ortholog="GeneDB_saureusMRSA252:SAR1604"
FT                   /ortholog="GeneDB_spyogenes:SpyM50359"
FT                   /ortholog="GeneDB_cdifficile:CD1938"
FT                   /ortholog="GeneDB_cjejuni:Cj1290c"
FT                   /ortholog="GeneDB_cabortusS26.3:CAB540"
FT                   /ortholog="GeneDB_ctrachomtisL2:CTL0379"
FT                   /ortholog="GeneDB_bfragilisNCTC9343:BF3337"
FT                   /primary_name="accC"
FT                   /product="biotin carboxylase"
FT                   /status=" ; evidence=IEA; db_xref=smarcescens:SMA3669;
FT                   date=20071121; method=automatic:reciprocal fasta"
FT   misc_feature    complement(271501..271818)
FT                   /colour=9
FT                   /domain="HMMPfam:PF02785;Biotin_carb_C;7.9e-63;codon
FT                   336-441"
FT                   /id="SG0152"
FT                   /label=HMMPfam
FT                   /note="HMMPfam hit to PF02785, Biotin_carb_C, score
FT                   7.9e-63"
FT   misc_feature    complement(271837..272481)
FT                   /colour=9
FT                   /domain="HMMPfam:PF02786;CPSase_L_D2;1.2e-128;codon
FT                   115-329"
FT                   /id="SG0152"
FT                   /label=HMMPfam
FT                   /note="HMMPfam hit to PF02786, CPSase_L_D2, score
FT                   1.2e-128"
FT   misc_feature    complement(272485..272823)
FT                   /colour=9
FT                   /domain="HMMPfam:PF00289;CPSase_L_chain;4.7e-55;codon
FT                   1-113"
FT                   /id="SG0152"
FT                   /label=HMMPfam
FT                   /note="HMMPfam hit to PF00289, CPSase_L_chain, score
FT                   4.7e-55"
FT   CDS             complement(272835..273269)
FT                   /GO=" ; GOid=GO:0042966; ; ; ; ; date=20071121"
FT                   /class="3.2.16"
FT                   /colour=7
FT                   /db_xref="GOA:Q2NWP7"
FT                   /db_xref="HSSP:O59021"
FT                   /db_xref="InterPro:IPR000089"
FT                   /db_xref="InterPro:IPR001249"
FT                   /db_xref="InterPro:IPR001882"
FT                   /db_xref="UniProtKB/TrEMBL:Q2NWP7"
FT                   /locus_tag="SG0153"
FT                   /ortholog="GeneDB_yenterocolitica:YE3811"
FT                   /ortholog="GeneDB_ecarotovora_atroseptica:ECA0261"
FT                   /ortholog="GeneDB_smarcescens:SMA3668"
FT                   /ortholog="GeneDB_ypestis:YPO3659"
FT                   /ortholog="GeneDB_senteritidisPT4:SEN3213"
FT                   /ortholog="GeneDB_styphi:STY3559"
FT                   /ortholog="GeneDB_nmeningitidis_serogroupC_strainFAM18:NM
FT                   C0358"
FT                   /ortholog="GeneDB_nmeningitidis_serogroupA_strainZ2491:NM
FT                   A0597"
FT                   /ortholog="GeneDB_bpertussis:BP2997"
FT                   /ortholog="GeneDB_bbronchiseptica:BB4390"
FT                   /ortholog="GeneDB_bparapertussis:BPP3917"
FT                   /ortholog="GeneDB_bavium:BAV2997"
FT                   /ortholog="GeneDB_bcenocepacia:CAL3420"
FT                   /ortholog="GeneDB_bpseudomallei:BPSL2983"
FT                   /ortholog="GeneDB_cjejuni:Cj1291c"
FT                   /ortholog="GeneDB_saureusMRSA252:SAR1605"
FT                   /ortholog="GeneDB_saureusMSSA476:SAS1466"
FT                   /ortholog="GeneDB_cdifficile:CD1939"
FT                   /ortholog="GeneDB_spyogenes:SpyM50357"
FT                   /ortholog="GeneDB_rleguminosarum:RL100437"
FT                   /primary_name="accB"
FT                   /product="biotin carboxyl carrier protein of acetyl-CoA
FT                   carboxylase"
FT                   /status=" ; evidence=IEA; db_xref=yenterocolitica:YE3811;
FT                   date=20071121; method=automatic:reciprocal fasta"
FT   misc_feature    complement(272841..273065)
FT                   /colour=9
FT                   /domain="HMMPfam:PF00364;Biotin_lipoyl;2.7e-34;codon
FT                   69-143"
FT                   /id="SG0153"
FT                   /label=HMMPfam
FT                   /note="HMMPfam hit to PF00364, Biotin_lipoyl, score
FT                   2.7e-34"
FT   CDS             complement(273291..273743)
FT                   /EC_number="4.2.1.10"
FT                   /GO=" ; GOid=GO:0009094; ; ; ; ; date=20071121"
FT                   /class="3.1.15"
FT                   /colour=7
FT                   /db_xref="GOA:Q2NWP6"
FT                   /db_xref="HSSP:P15474"
FT                   /db_xref="InterPro:IPR001874"
FT                   /db_xref="UniProtKB/TrEMBL:Q2NWP6"
FT                   /db_xref="EC:4.2.1.10"
FT                   /locus_tag="SG0154"
FT                   /ortholog="GeneDB_ecarotovora_atroseptica:ECA0262"
FT                   /ortholog="GeneDB_yenterocolitica:YE3810"
FT                   /ortholog="GeneDB_ypestis:YPO3660"
FT                   /ortholog="GeneDB_smarcescens:SMA3667"
FT                   /ortholog="GeneDB_bavium:BAV2998"
FT                   /ortholog="GeneDB_bcenocepacia:CAL3419"
FT                   /ortholog="GeneDB_bpseudomallei:BPSL2982"
FT                   /ortholog="GeneDB_bparapertussis:BPP3918"
FT                   /ortholog="GeneDB_bbronchiseptica:BB4391"
FT                   /ortholog="GeneDB_bpertussis:BP2998"
FT                   /ortholog="GeneDB_cdiphtheriae:DIP1342"
FT                   /ortholog="GeneDB_rleguminosarum:RL110076"
FT                   /ortholog="GeneDB_mbovis:Mb2566c"
FT                   /ortholog="GeneDB_mtuberculosis:Rv2537c"
FT                   /ortholog="GeneDB_bfragilisNCTC9343:BF4278"
FT                   /ortholog="GeneDB_cjejuni:Cj0066c"
FT                   /ortholog="GeneDB_twhipplei:TW400"
FT                   /primary_name="aroQ"
FT                   /product="3-dehydroquinate dehydratase (3-dehydroquinase)
FT                   (Type II DHQase)"
FT                   /status=" ; evidence=IEA;
FT                   db_xref=ecarotovora_atroseptica:ECA0262; date=20071121;
FT                   method=automatic:HAMAP"
FT                   /status="level=2; evidence=IEA; ; date=20071121;
FT                   method=automatic:hamap"
FT   misc_feature    complement(273300..273731)
FT                   /colour=9
FT                   /domain="HMMPfam:PF01220;DHquinase_II;1.5e-88;codon 5-148"
FT                   /id="SG0154"
FT                   /label=HMMPfam
FT                   /note="HMMPfam hit to PF01220, DHquinase_II, score
FT                   1.5e-88"
FT   CDS             complement(274054..274389)
FT                   /colour=13
FT                   /locus_tag="ps_SGL0088c"
FT                   /product="putative molybdopterin-binding oxidoreductase"
FT                   /status=" ; evidence=IEA; db_xref=smarcescens:SMA3665;
FT                   date=20071121; method=automatic:top fasta hit"
FT                   /pseudo
FT                   /class="7.0.0"
FT   CDS             274547..276493
FT                   /class="6.5.0"
FT                   /colour=9
FT                   /db_xref="InterPro:IPR000160"
FT                   /db_xref="InterPro:IPR001633"
FT                   /db_xref="UniProtKB/TrEMBL:Q2NWP5"
FT                   /locus_tag="SG0155"
FT                   /ortholog="GeneDB_smarcescens:SMA3663"
FT                   /ortholog="GeneDB_ecarotovora_atroseptica:ECA0266"
FT                   /ortholog="GeneDB_ypestis:YPO3664"
FT                   /ortholog="GeneDB_yenterocolitica:YE3806"
FT                   /ortholog="GeneDB_styphimuriumDT104:SDT3363"
FT                   /ortholog="GeneDB_styphi:STY3555"
FT                   /ortholog="GeneDB_senteritidisPT4:SEN3209"
FT                   /ortholog="GeneDB_sbongori:SBG2993"
FT                   /product="putative signal transduction protein"
FT                   /status=" ; evidence=IEA; db_xref=smarcescens:SMA3663;
FT                   date=20071121; method=automatic:reciprocal fasta"
FT   misc_feature    275204..275689
FT                   /colour=9
FT                   /domain="HMMPfam:PF00990;GGDEF;8.4e-08;codon 220-381"
FT                   /id="SG0155"
FT                   /label=HMMPfam
FT                   /note="HMMPfam hit to PF00990, GGDEF, score 8.4e-08"
FT   misc_feature    275852..276436
FT                   /colour=9
FT                   /domain="HMMPfam:PF00563;EAL;1.7e-22;codon 436-630"
FT                   /id="SG0155"
FT                   /label=HMMPfam
FT                   /note="HMMPfam hit to PF00563, EAL, score 1.7e-22"
FT   CDS             276807..277850
FT                   /GO=" ; GOid=GO:0009274; ; ; ; ; date=20071121"
FT                   /class="4.1.2"
FT                   /colour=3
FT                   /db_xref="GOA:Q2NWP4"
FT                   /db_xref="InterPro:IPR001023"
FT                   /db_xref="InterPro:IPR004753"
FT                   /db_xref="UniProtKB/TrEMBL:Q2NWP4"
FT                   /locus_tag="SG0156"
FT                   /ortholog="GeneDB_smarcescens:SMA3662"
FT                   /ortholog="GeneDB_senteritidisPT4:SEN3207"
FT                   /ortholog="GeneDB_ypestis:YPO3665"
FT                   /ortholog="GeneDB_sbongori:SBG2992"
FT                   /ortholog="GeneDB_yenterocolitica:YE3805"
FT                   /ortholog="GeneDB_styphimuriumDT104:SDT3362"
FT                   /ortholog="GeneDB_styphi:STY3554"
FT                   /ortholog="GeneDB_ecarotovora_atroseptica:ECA0267"
FT                   /ortholog="GeneDB_bpseudomallei:BPSL0186"
FT                   /ortholog="GeneDB_bcenocepacia:CAL0482"
FT                   /ortholog="GeneDB_bparapertussis:BPP4056"
FT                   /ortholog="GeneDB_bpertussis:BP0374"
FT                   /ortholog="GeneDB_bbronchiseptica:BB4529"
FT                   /ortholog="GeneDB_bavium:BAV3176"
FT                   /ortholog="GeneDB_cdifficile:CD1145"
FT                   /ortholog="GeneDB_cjejuni:Cj0276"
FT                   /ortholog="GeneDB_cabortusS26.3:CAB885"
FT                   /ortholog="GeneDB_ctrachomtisL2:CTL0078"
FT                   /ortholog="GeneDB_bfragilisNCTC9343:BF3916"
FT                   /primary_name="mreB"
FT                   /product="rod shape-determining protein"
FT                   /status=" ; evidence=IEA; db_xref=smarcescens:SMA3662;
FT                   date=20071121; method=automatic:reciprocal fasta"
FT   misc_feature    276834..277829
FT                   /colour=9
FT                   /domain="HMMPfam:PF06723;MreB_Mbl;5e-238;codon 10-341"
FT                   /id="SG0156"
FT                   /label=HMMPfam
FT                   /note="HMMPfam hit to PF06723, MreB_Mbl, score 5e-238"
FT   CDS             277945..278916
FT                   /GO=" ; GOid=GO:0009274; ; ; ; ; date=20071121"
FT                   /class="4.1.2"
FT                   /colour=3
FT                   /db_xref="GOA:Q2NWP3"
FT                   /db_xref="InterPro:IPR005223"
FT                   /db_xref="InterPro:IPR007221"
FT                   /db_xref="UniProtKB/TrEMBL:Q2NWP3"
FT                   /locus_tag="SG0157"
FT                   /ortholog="GeneDB_smarcescens:SMA3661"
FT                   /ortholog="GeneDB_styphi:STY3553"
FT                   /ortholog="GeneDB_styphimuriumDT104:SDT3361"
FT                   /ortholog="GeneDB_senteritidisPT4:SEN3206"
FT                   /ortholog="GeneDB_sbongori:SBG2991"
FT                   /ortholog="GeneDB_yenterocolitica:YE3804"
FT                   /ortholog="GeneDB_ecarotovora_atroseptica:ECA0268"
FT                   /ortholog="GeneDB_ypestis:YPO3666"
FT                   /ortholog="GeneDB_bparapertussis:BPP4055"
FT                   /ortholog="GeneDB_bbronchiseptica:BB4528"
FT                   /ortholog="GeneDB_bpertussis:BP0375"
FT                   /ortholog="GeneDB_bavium:BAV3175"
FT                   /ortholog="GeneDB_bcenocepacia:CAL0481"
FT                   /primary_name="mreC"
FT                   /product="rod shape-determining protein"
FT                   /status=" ; evidence=IEA; db_xref=smarcescens:SMA3661;
FT                   date=20071121; method=automatic:reciprocal fasta"
FT   misc_feature    278305..278763
FT                   /colour=9
FT                   /domain="HMMPfam:PF04085;MreC;2.7e-65;codon 121-273"
FT                   /id="SG0157"
FT                   /label=HMMPfam
FT                   /note="HMMPfam hit to PF04085, MreC, score 2.7e-65"
FT   CDS             278913..279401
FT                   /GO=" ; GOid=GO:0009274; ; ; ; ; date=20071121"
FT                   /class="4.1.2"
FT                   /colour=3
FT                   /db_xref="GOA:Q2NWP2"
FT                   /db_xref="InterPro:IPR007227"
FT                   /db_xref="UniProtKB/TrEMBL:Q2NWP2"
FT                   /locus_tag="SG0158"
FT                   /ortholog="GeneDB_smarcescens:SMA3660"
FT                   /ortholog="GeneDB_ecarotovora_atroseptica:ECA0269"
FT                   /ortholog="GeneDB_ypestis:YPO3667"
FT                   /ortholog="GeneDB_yenterocolitica:YE3803"
FT                   /ortholog="GeneDB_styphi:STY3552"
FT                   /ortholog="GeneDB_senteritidisPT4:SEN3205"
FT                   /ortholog="GeneDB_styphimuriumDT104:SDT3360"
FT                   /ortholog="GeneDB_sbongori:SBG2990"
FT                   /ortholog="GeneDB_bcenocepacia:CAL0480"
FT                   /ortholog="GeneDB_bpseudomallei:BPSL0184"
FT                   /primary_name="mreD"
FT                   /product="rod shape-determining protein"
FT                   /status=" ; evidence=IEA; db_xref=smarcescens:SMA3660;
FT                   date=20071121; method=automatic:reciprocal fasta"
FT   misc_feature    278922..279377
FT                   /colour=9
FT                   /domain="HMMPfam:PF04093;MreD;4.3e-50;codon 4-155"
FT                   /id="SG0158"
FT                   /label=HMMPfam
FT                   /note="HMMPfam hit to PF04093, MreD, score 4.3e-50"
FT   CDS             join(279423..279506,279509..279784)
FT                   /colour=3
FT                   /locus_tag="ps_SGL0089"
FT                   /product="putative inhibitor of septum formation"
FT                   /status=" ; evidence=IEA; db_xref=ypestis:YPO3668;
FT                   date=20071121; method=automatic:top fasta hit"
FT                   /pseudo
FT                   /class="7.0.0"
FT   misc_feature    join(279426..279506,279509..279784)
FT                   /colour=9
FT                   /domain="HMMPfam:PF02545;Maf;5.8e-12;codon 2-120"
FT                   /id="ps_SGL0089"
FT                   /label=HMMPfam
FT                   /note="HMMPfam hit to PF02545, Maf, score 5.8e-12"
FT   CDS             279877..281346
FT                   /EC_number="3.1.4.-"
FT                   /GO=" ; GOid=GO:0000910; ; ; ; ; date=20071121"
FT                   /class="1.7.1"
FT                   /colour=0
FT                   /db_xref="GOA:Q2NWP1"
FT                   /db_xref="HSSP:P21513"
FT                   /db_xref="InterPro:IPR003029"
FT                   /db_xref="InterPro:IPR004659"
FT                   /db_xref="InterPro:IPR012340"
FT                   /db_xref="UniProtKB/TrEMBL:Q2NWP1"
FT                   /db_xref="EC:3.1.4.-"
FT                   /locus_tag="SG0159"
FT                   /ortholog="GeneDB_smarcescens:SMA3658"
FT                   /ortholog="GeneDB_ecarotovora_atroseptica:ECA0271"
FT                   /ortholog="GeneDB_yenterocolitica:YE3801"
FT                   /ortholog="GeneDB_ypestis:YPO3669"
FT                   /ortholog="GeneDB_sbongori:SBG2988"
FT                   /ortholog="GeneDB_styphi:STY3550"
FT                   /ortholog="GeneDB_styphimuriumDT104:SDT3358"
FT                   /ortholog="GeneDB_senteritidisPT4:SEN3203"
FT                   /ortholog="GeneDB_bpseudomallei:BPSL1158"
FT                   /ortholog="GeneDB_bcenocepacia:CAL2395"
FT                   /ortholog="GeneDB_bavium:BAV2228"
FT                   /ortholog="GeneDB_bparapertussis:BPP1722"
FT                   /ortholog="GeneDB_bbronchiseptica:BB3386"
FT                   /ortholog="GeneDB_bpertussis:BP2317"
FT                   /ortholog="GeneDB_nmeningitidis_serogroupA_strainZ2491:NM
FT                   A0672"
FT                   /ortholog="GeneDB_nmeningitidis_serogroupC_strainFAM18:NM
FT                   C0430"
FT                   /ortholog="GeneDB_cabortusS26.3:CAB780"
FT                   /ortholog="GeneDB_ctrachomtisL2:CTL0177"
FT                   /ortholog="GeneDB_cdifficile:CD1160"
FT                   /primary_name="cafA"
FT                   /product="ribonuclease G"
FT                   /status=" ; evidence=IEA; db_xref=smarcescens:SMA3658;
FT                   date=20071121; method=automatic:reciprocal fasta"
FT   misc_feature    279979..280242
FT                   /colour=9
FT                   /domain="HMMPfam:PF00575;S1;3e-20;codon 35-122"
FT                   /id="SG0159"
FT                   /label=HMMPfam
FT                   /note="HMMPfam hit to PF00575, S1, score 3e-20"
FT   CDS             281432..285247
FT                   /class="4.1.0"
FT                   /colour=3
FT                   /db_xref="InterPro:IPR011836"
FT                   /db_xref="UniProtKB/TrEMBL:Q2NWP0"
FT                   /locus_tag="SG0160"
FT                   /ortholog="GeneDB_ecarotovora_atroseptica:ECA0272"
FT                   /ortholog="GeneDB_smarcescens:SMA3657"
FT                   /ortholog="GeneDB_ypestis:YPO3670"
FT                   /ortholog="GeneDB_yenterocolitica:YE3800"
FT                   /ortholog="GeneDB_sbongori:SBG2987"
FT                   /ortholog="GeneDB_styphi:STY3549"
FT                   /ortholog="GeneDB_styphimuriumDT104:SDT3357"
FT                   /ortholog="GeneDB_senteritidisPT4:SEN3202"
FT                   /product="putative exported protein"
FT                   /status=" ; evidence=IEA;
FT                   db_xref=ecarotovora_atroseptica:ECA0272; date=20071121;
FT                   method=automatic:reciprocal fasta"
FT   CDS             285356..286489
FT                   /colour=2
FT                   /db_xref="InterPro:IPR002510"
FT                   /db_xref="UniProtKB/TrEMBL:Q2NWN9"
FT                   /locus_tag="SG0161"
FT                   /product="putative modulator of DNA gyrase"
FT                   /status=" ; evidence=IEA; db_xref=smarcescens:SMA3655;
FT                   date=20071121; method=automatic:top fasta hit"
FT                   /class="2.2.3"
FT   misc_feature    285356..286690
FT                   /label=Ancestral_Gene
FT                   /note="Putative ancestral gene include SG0161 (84,93% of
FT                   ancestral gene)"
FT   misc_feature    285455..286243
FT                   /colour=9
FT                   /domain="HMMPfam:PF01523;PmbA_TldD;1.1e-62;codon 34-296"
FT                   /id="SG0161"
FT                   /label=HMMPfam
FT                   /note="HMMPfam hit to PF01523, PmbA_TldD, score 1.1e-62"
FT   CDS             complement(286774..287706)
FT                   /GO=" ; GOid=GO:0050789; ; ; ; ; date=20071121"
FT                   /class="6.3.6"
FT                   /colour=9
FT                   /db_xref="GOA:Q2NWN8"
FT                   /db_xref="InterPro:IPR000847"
FT                   /db_xref="InterPro:IPR005119"
FT                   /db_xref="InterPro:IPR011991"
FT                   /db_xref="UniProtKB/TrEMBL:Q2NWN8"
FT                   /locus_tag="SG0162"
FT                   /ortholog="GeneDB_yenterocolitica:YE3797"
FT                   /ortholog="GeneDB_ecarotovora_atroseptica:ECA0276"
FT                   /ortholog="GeneDB_smarcescens:SMA3632"
FT                   /ortholog="GeneDB_ypestis:YPO3683"
FT                   /ortholog="GeneDB_styphi:STY3547"
FT                   /ortholog="GeneDB_senteritidisPT4:SEN3200"
FT                   /ortholog="GeneDB_styphimuriumDT104:SDT3355"
FT                   /ortholog="GeneDB_sbongori:SBG2985"
FT                   /ortholog="GeneDB_bcenocepacia:CAL2537"
FT                   /ortholog="GeneDB_bpseudomallei:BPSL1971"
FT                   /ortholog="GeneDB_nmeningitidis_serogroupC_strainFAM18:NM
FT                   C0362"
FT                   /ortholog="GeneDB_nmeningitidis_serogroupA_strainZ2491:NM
FT                   A0601"
FT                   /product="probable lysR-family transcriptional regulatory
FT                   protein"
FT                   /status=" ; evidence=IEA; db_xref=yenterocolitica:YE3797;
FT                   date=20071121; method=automatic:reciprocal fasta"
FT   misc_feature    complement(286822..287442)
FT                   /colour=9
FT                   /domain="HMMPfam:PF03466;LysR_substrate;4.6e-36;codon
FT                   89-295"
FT                   /id="SG0162"
FT                   /label=HMMPfam
FT                   /note="HMMPfam hit to PF03466, LysR_substrate, score
FT                   4.6e-36"
FT   misc_feature    complement(287512..287664)
FT                   /colour=9
FT                   /domain="HMMPfam:PF00126;HTH_1;1.9e-11;codon 15-65"
FT                   /id="SG0162"
FT                   /label=HMMPfam
FT                   /note="HMMPfam hit to PF00126, HTH_1, score 1.9e-11"
FT   CDS             288032..288373
FT                   /colour=3
FT                   /db_xref="InterPro:IPR012451"
FT                   /db_xref="UniProtKB/TrEMBL:Q2NWN7"
FT                   /locus_tag="SG0163"
FT                   /product="putative membrane protein"
FT                   /status=" ; evidence=IEA; db_xref=smarcescens:SMA3631;
FT                   date=20071121; method=automatic:top fasta hit"
FT                   /class="4.1.1"
FT   misc_feature    288038..288226
FT                   /colour=9
FT                   /domain="HMMPfam:PF07869;DUF1656;1.3e-17;codon 3-65"
FT                   /id="SG0163"
FT                   /label=HMMPfam
FT                   /note="HMMPfam hit to PF07869, DUF1656, score 1.3e-17"
FT   CDS             join(288389..288733,288736..289101)
FT                   /colour=3
FT                   /locus_tag="ps_SGL0090"
FT                   /product="putative HlyD family secretion protein"
FT                   /status=" ; evidence=IEA; db_xref=ypestis:YPO3685;
FT                   date=20071121; method=automatic:top fasta hit"
FT                   /pseudo
FT                   /class="4.1.0"
FT   misc_feature    join(288530..288733,288736..289026)
FT                   /colour=9
FT                   /domain="HMMPfam:PF00529;HlyD;1.7e-20;codon 48-212"
FT                   /id="ps_SGL0090"
FT                   /label=HMMPfam
FT                   /note="HMMPfam hit to PF00529, HlyD, score 1.7e-20"
FT   CDS             join(289146..289775,289777..289791,289797..290159,290162..290911)
FT                   /GO=" ; GOid=GO:0005886; ; ; ; ; date=20071121"
FT                   /class="4.1.1"
FT                   /colour=3
FT                   /locus_tag="ps_SGL0091"
FT                   /ortholog="GeneDB_ecarotovora_atroseptica:ECA0279"
FT                   /ortholog="GeneDB_yenterocolitica:YE3794"
FT                   /ortholog="GeneDB_ypestis:YPO3686"
FT                   /ortholog="GeneDB_sbongori:SBG2983"
FT                   /ortholog="GeneDB_styphimuriumDT104:SDT3352"
FT                   /ortholog="GeneDB_senteritidisPT4:SEN3197"
FT                   /ortholog="GeneDB_styphi:STY3545"
FT                   /ortholog="GeneDB_smarcescens:SMA3629"
FT                   /product="putative membrane protein"
FT                   /status=" ; evidence=IEA;
FT                   db_xref=ecarotovora_atroseptica:ECA0279; date=20071121;
FT                   method=automatic:reciprocal fasta"
FT                   /pseudo
FT   misc_feature    290195..290392
FT                   /colour=9
FT                   /domain="HMMPfam:PF04632;FUSC;6.3e-09;codon 348-413"
FT                   /id="ps_SGL0091"
FT                   /label=HMMPfam
FT                   /note="HMMPfam hit to PF04632, FUSC, score 6.3e-09"
FT   CDS             291182..292111
FT                   /colour=6
FT                   /db_xref="GOA:Q2NWN6"
FT                   /db_xref="InterPro:IPR002086"
FT                   /db_xref="InterPro:IPR015590"
FT                   /db_xref="UniProtKB/TrEMBL:Q2NWN6"
FT                   /locus_tag="SG0164"
FT                   /product="putative succinate-semialdehyde dehydrogenase
FT                   [NADP+]"
FT                   /status=" ; evidence=IEA;
FT                   db_xref=ecarotovora_atroseptica:ECA0280; date=20071121;
FT                   method=automatic:top fasta hit"
FT                   /class="3.4.0"
FT   misc_feature    291182..292593
FT                   /label=Ancestral_Gene
FT                   /note="Putative ancestral gene include SG0164 (65,84% of
FT                   ancestral gene)"
FT   misc_feature    291248..292108
FT                   /colour=9
FT                   /domain="HMMPfam:PF00171;Aldedh;3.8e-44;codon 23-309"
FT                   /id="SG0164"
FT                   /label=HMMPfam
FT                   /note="HMMPfam hit to PF00171, Aldedh, score 3.8e-44"
FT   misc_feature    join(292115..292195,292201..292575)
FT                   /colour=9
FT                   /domain="HMMPfam:PF00171;Aldedh;5.7e-69;codon 1-152"
FT                   /id="SG0164"
FT                   /label=HMMPfam
FT                   /note="HMMPfam hit to PF00171, Aldedh, score 5.7e-69"
FT   CDS             292697..292843
FT                   /colour=13
FT                   /locus_tag="ps_SGL0092"
FT                   /product="putative ribonuclease inhibitor"
FT                   /status=" ; evidence=IEA; db_xref=ypestis:YPO3690;
FT                   date=20071121; method=automatic:top fasta hit"
FT                   /pseudo
FT                   /class="7.0.0"
FT   CDS             complement(292891..293439)
FT                   /EC_number="MF_00765"
FT                   /class="0.0.2"
FT                   /colour=10
FT                   /db_xref="InterPro:IPR006839"
FT                   /db_xref="UniProtKB/Swiss-Prot:Q2NWN5"
FT                   /db_xref="EC:MF_00765"
FT                   /locus_tag="SG0165"
FT                   /ortholog="GeneDB_ecarotovora_atroseptica:ECA0281"
FT                   /ortholog="GeneDB_yenterocolitica:YE3790"
FT                   /ortholog="GeneDB_smarcescens:SMA3626"
FT                   /ortholog="GeneDB_ypestis:YPO3691"
FT                   /ortholog="GeneDB_styphi:STY4776"
FT                   /ortholog="GeneDB_senteritidisPT4:SEN4186"
FT                   /ortholog="GeneDB_styphimuriumDT104:SDT4416"
FT                   /ortholog="GeneDB_sbongori:SBG3861"
FT                   /ortholog="GeneDB_nmeningitidis_serogroupA_strainZ2491:NM
FT                   A1049"
FT                   /ortholog="GeneDB_nmeningitidis_serogroupC_strainFAM18:NM
FT                   C0778"
FT                   /ortholog="GeneDB_bbronchiseptica:BB4360"
FT                   /ortholog="GeneDB_bparapertussis:BPP3887"
FT                   /ortholog="GeneDB_bpertussis:BP2965"
FT                   /ortholog="GeneDB_bcenocepacia:CAL2917"
FT                   /ortholog="GeneDB_bavium:BAV2974"
FT                   /primary_name="yjgA"
FT                   /product="UPF0307 protein yjgA"
FT                   /status=" ; evidence=IEA;
FT                   db_xref=ecarotovora_atroseptica:ECA0281; date=20071121;
FT                   method=automatic:HAMAP"
FT                   /status="level=2; evidence=IEA; ; date=20071121;
FT                   method=automatic:hamap"
FT   misc_feature    complement(292894..293439)
FT                   /colour=9
FT                   /domain="HMMPfam:PF04751;DUF615;6.2e-95;codon 1-182"
FT                   /id="SG0165"
FT                   /label=HMMPfam
FT                   /note="HMMPfam hit to PF04751, DUF615, score 6.2e-95"
FT   CDS             join(293872..294963,294968..295174)
FT                   /class="7.0.0"
FT                   /colour=13
FT                   /locus_tag="ps_SGL0093"
FT                   /ortholog="GeneDB_smarcescens:SMA3625"
FT                   /ortholog="GeneDB_yenterocolitica:YE3789"
FT                   /ortholog="GeneDB_ypestis:YPO3692"
FT                   /ortholog="GeneDB_ecarotovora_atroseptica:ECA0282"
FT                   /ortholog="GeneDB_styphi:STY4777"
FT                   /ortholog="GeneDB_styphimuriumDT104:SDT4417"
FT                   /ortholog="GeneDB_senteritidisPT4:SEN4187"
FT                   /ortholog="GeneDB_sbongori:SBG3862"
FT                   /ortholog="GeneDB_nmeningitidis_serogroupC_strainFAM18:NM
FT                   C0777"
FT                   /ortholog="GeneDB_nmeningitidis_serogroupA_strainZ2491:NM
FT                   A1048"
FT                   /ortholog="GeneDB_bpseudomallei:BPSL2478"
FT                   /ortholog="GeneDB_bcenocepacia:CAL2916"
FT                   /ortholog="GeneDB_bavium:BAV2973"
FT                   /ortholog="GeneDB_bparapertussis:BPP3886"
FT                   /ortholog="GeneDB_bpertussis:BP2964"
FT                   /ortholog="GeneDB_bbronchiseptica:BB4359"
FT                   /primary_name="pmbA"
FT                   /product="Protein PmbA (putative peptidase)"
FT                   /status=" ; evidence=IEA; db_xref=smarcescens:SMA3625;
FT                   date=20071121; method=automatic:reciprocal fasta"
FT                   /pseudo
FT   misc_feature    293923..294801
FT                   /colour=9
FT                   /domain="HMMPfam:PF01523;PmbA_TldD;5.8e-79;codon 18-310"
FT                   /id="ps_SGL0093"
FT                   /label=HMMPfam
FT                   /note="HMMPfam hit to PF01523, PmbA_TldD, score 5.8e-79"
FT   CDS             295368..295754
FT                   /GO=" ; GOid=GO:0006118; ; ; ; ; date=20071121"
FT                   /class="3.5.3"
FT                   /colour=1
FT                   /db_xref="GOA:Q2NWN4"
FT                   /db_xref="InterPro:IPR009155"
FT                   /db_xref="InterPro:IPR010980"
FT                   /db_xref="UniProtKB/TrEMBL:Q2NWN4"
FT                   /locus_tag="SG0166"
FT                   /ortholog="GeneDB_smarcescens:SMA3624"
FT                   /ortholog="GeneDB_styphi:STY4778"
FT                   /ortholog="GeneDB_styphimuriumDT104:SDT4418"
FT                   /ortholog="GeneDB_senteritidisPT4:SEN4188"
FT                   /ortholog="GeneDB_sbongori:SBG3863"
FT                   /ortholog="GeneDB_ypestis:YPO3694"
FT                   /ortholog="GeneDB_yenterocolitica:YE3788"
FT                   /ortholog="GeneDB_ecarotovora_atroseptica:ECA2222"
FT                   /primary_name="cybC"
FT                   /product="soluble cytochrome b562"
FT                   /status=" ; evidence=IEA; db_xref=smarcescens:SMA3624;
FT                   date=20071121; method=automatic:reciprocal fasta"
FT   misc_feature    295434..295751
FT                   /colour=9
FT                   /domain="HMMPfam:PF07361;Cytochrom_B562;2.8e-25;codon
FT                   23-128"
FT                   /id="SG0166"
FT                   /label=HMMPfam
FT                   /note="HMMPfam hit to PF07361, Cytochrom_B562, score
FT                   2.8e-25"
FT   CDS             complement(join(295782..296045,296047..296202))
FT                   /colour=7
FT                   /locus_tag="ps_SGL0094c"
FT                   /product="putative 2-dehydropantoate 2-reductase"
FT                   /status=" ; evidence=IEA; db_xref=bparapertussis:BPP4389;
FT                   date=20071121; method=automatic:top fasta hit"
FT                   /pseudo
FT                   /class="3.7.2"
FT                   /note="ApbA, the ketopantoate reductase enzyme
FT                   EC:1.1.1.169 of Salmonella typhimurium is required for the
FT                   synthesis of thiamine via the alternative pyrimidine
FT                   biosynthetic pathway [1]. Precursors to the pyrimidine
FT                   moiety of thiamine are synthesized de novo by the purine
FT                   biosynthetic pathway or the alternative pyrimidine
FT                   biosynthetic (APB) pathway. The ApbA protein catalyzes the
FT                   NADPH-specific reduction of ketopantoic acid to pantoic
FT                   acid. This activity had previously been associated with
FT                   the pantothenate biosynthetic gene panE [2]. ApbA and PanE
FT                   are allelic [2]."
FT   misc_feature    complement(join(295794..296045,296047..296166))
FT                   /colour=9
FT                   /domain="HMMPfam:PF08546;ApbA_C;6.2e-25;codon 13-136"
FT                   /id="ps_SGL0094c"
FT                   /label=HMMPfam
FT                   /note="HMMPfam hit to PF08546, ApbA_C, score 6.2e-25"
FT   CDS             complement(join(296919..297290,297293..297334,297337..297642))
FT                   /colour=7
FT                   /locus_tag="ps_SGL0095c"
FT                   /product="putative glycerol dehydrogenase"
FT                   /status=" ; evidence=IEA;
FT                   db_xref=ecarotovora_atroseptica:ECA0846; date=20071121;
FT                   method=automatic:top fasta hit"
FT                   /pseudo
FT                   /class="3.3.8"
FT   misc_feature    complement(join(296925..297290,297293..297334,297337..297630))
FT                   /colour=9
FT                   /domain="HMMPfam:PF00465;Fe-ADH;4.8e-14;codon 5-238"
FT                   /id="ps_SGL0095c"
FT                   /label=HMMPfam
FT                   /note="HMMPfam hit to PF00465, Fe-ADH, score 4.8e-14"
FT   CDS             297859..298311
FT                   /db_xref="UniProtKB/TrEMBL:Q2NWN3"
FT                   /locus_tag="SG0167"
FT                   /product="putative hypothetical protein"
FT                   /class="0.0.0"
FT                   /colour=8
FT   misc_feature    298322..299255
FT                   /label=Ancestral_Gene
FT                   /note="Putative ancestral gene include SG0168 (64,52% of
FT                   ancestral gene)"
FT   CDS             298653..299255
FT                   /colour=3
FT                   /db_xref="UniProtKB/TrEMBL:Q2NWN2"
FT                   /locus_tag="SG0168"
FT                   /product="putative inner-membrane transport protein"
FT                   /status=" ; evidence=IEA;
FT                   db_xref=ecarotovora_atroseptica:ECA3118; date=20071121;
FT                   method=automatic:top fasta hit"
FT                   /class="4.1.1"
FT   CDS             complement(299499..299840)
FT                   /colour=13
FT                   /locus_tag="ps_SGL0096c"
FT                   /product="putative acetyltransferase"
FT                   /status=" ; evidence=IEA; db_xref=smarcescens:SMA0608;
FT                   date=20071121; method=automatic:top fasta hit"
FT                   /pseudo
FT                   /class="7.0.0"
FT   misc_feature    complement(299574..299828)
FT                   /colour=9
FT                   /domain="HMMPfam:PF00583;Acetyltransf_1;8.3e-07;codon
FT                   5-89"
FT                   /id="ps_SGL0096c"
FT                   /label=HMMPfam
FT                   /note="HMMPfam hit to PF00583, Acetyltransf_1, score
FT                   8.3e-07"
FT   repeat_unit     complement(301171..301724)
FT                   /rpt_family="ISSgl3partial"
FT                   /rpt_type=Insertion_Sequence
FT   CDS             complement(join(301172..301294,301291..301488,301539..301598,301601..301627))
FT                   /locus_tag="ps_SGL0097c"
FT                   /product="putative transposase; partial gene"
FT                   /class="5.1.4"
FT                   /colour=12
FT                   /pseudo
FT   repeat_unit     301887..302946
FT                   /rpt_family="ISSgl1complete"
FT                   /rpt_type=Insertion_Sequence
FT   CDS             join(301970..302146,302151..302888)
FT                   /colour=12
FT                   /locus_tag="ps_SGL0098"
FT                   /product="putative transposase"
FT                   /status=" ; evidence=IEA; db_xref=rleguminosarum:RL70076;
FT                   date=20071121; method=automatic:top fasta hit"
FT                   /pseudo
FT                   /class="5.1.4"
FT   misc_feature    302316..302846
FT                   /colour=9
FT                   /domain="HMMPfam:PF01609;Transposase_11;1.7e-15;codon
FT                   115-291"
FT                   /id="ps_SGL0098"
FT                   /label=HMMPfam
FT                   /note="HMMPfam hit to PF01609, Transposase_11, score
FT                   1.7e-15"
FT   CDS             complement(303727..304383)
FT                   /db_xref="UniProtKB/TrEMBL:Q2NWN1"
FT                   /locus_tag="SG0169"
FT                   /product="putative permease MFS family"
FT                   /class="7.0.0"
FT                   /colour=13
FT   CDS             complement(304478..304804)
FT                   /colour=12
FT                   /locus_tag="ps_SGL0099c"
FT                   /product="putative hypothetical protein located on
FT                   insertion sequence element IS911; ORF2"
FT                   /status=" ; evidence=IEA; db_xref=yenterocolitica:YE3877;
FT                   date=20071121; method=automatic:top fasta hit"
FT                   /pseudo
FT                   /class="5.1.4"
FT   CDS             complement(304844..304996)
FT                   /locus_tag="ps_SGL0100c"
FT                   /pseudo
FT                   /product="putative hypothetical protein located on
FT                   insertion sequence element IS911; ORF1"
FT                   /class="5.1.4"
FT                   /colour=12
FT   CDS             complement(join(305438..305506,305509..305991,305994..306179,306181..306438))
FT                   /EC_number="1.1.1.77"
FT                   /class="3.4.3"
FT                   /colour=6
FT                   /db_xref="EC:1.1.1.77"
FT                   /locus_tag="ps_SGL0101c"
FT                   /ortholog="GeneDB_ecarotovora_atroseptica:ECA0742"
FT                   /ortholog="GeneDB_senteritidisPT4:SEN2818"
FT                   /ortholog="GeneDB_styphimuriumDT104:SDT2967"
FT                   /ortholog="GeneDB_styphi:STY3112"
FT                   /ortholog="GeneDB_bfragilisNCTC9343:BF0212"
FT                   /ortholog="GeneDB_sbongori:SBG3557"
FT                   /ortholog="GeneDB_ypestis:YPO0327"
FT                   /primary_name="fucO"
FT                   /product="lactaldehyde reductase"
FT                   /status=" ; evidence=IEA;
FT                   db_xref=ecarotovora_atroseptica:ECA0742; date=20071121;
FT                   method=automatic:reciprocal fasta"
FT                   /pseudo
FT   misc_feature    complement(join(305450..305506,305509..305991,305994..306179,306181..306417))
FT                   /colour=9
FT                   /domain="HMMPfam:PF00465;Fe-ADH;8.2e-121;codon 8-328"
FT                   /id="ps_SGL0101c"
FT                   /label=HMMPfam
FT                   /note="HMMPfam hit to PF00465, Fe-ADH, score 8.2e-121"
FT   CDS             complement(join(306490..306603,306606..306719))
FT                   /locus_tag="ps_SGL0102c"
FT                   /pseudo
FT                   /product="putative MaoC domain protein"
FT                   /note="The maoC gene is part of a operon with maoA which
FT                   is involved in the synthesis of monoamine oxidase [1]. The
FT                   MaoC protein is found to share similarity with a wide
FT                   variety of enzymes; estradiol 17 beta-dehydrogenase 4,
FT                   peroxisomal hydratase-dehydrogenase-epimerase, fatty acid
FT                   synthase beta subunit. Several bacterial proteins that are
FT                   composed solely of this domain have (R)-specific enoyl-CoA
FT                   hydratase activity [2]. This domain is also present in the
FT                   NodN nodulation protein N."
FT                   /class="7.0.0"
FT                   /colour=13
FT   misc_feature    complement(join(306541..306603,306606..306680))
FT                   /colour=9
FT                   /domain="HMMPfam:PF01575;MaoC_dehydratas;7.5e-06;codon
FT                   14-59"
FT                   /id="ps_SGL0102c"
FT                   /label=HMMPfam
FT                   /note="HMMPfam hit to PF01575, MaoC_dehydratas, score
FT                   7.5e-06"
FT   CDS             complement(306905..307168)
FT                   /colour=10
FT                   /db_xref="InterPro:IPR008000"
FT                   /db_xref="UniProtKB/TrEMBL:Q2NWN0"
FT                   /locus_tag="SG0170"
FT                   /product="putative hypothetical protein Cj0488"
FT                   /status=" ; evidence=IEA; db_xref=cjejuni:Cj0488;
FT                   date=20071121; method=automatic:top fasta hit"
FT                   /class="0.0.2"
FT   misc_feature    complement(306908..307156)
FT                   /colour=9
FT                   /domain="HMMPfam:PF05336;DUF718;8.9e-27;codon 5-87"
FT                   /id="SG0170"
FT                   /label=HMMPfam
FT                   /note="HMMPfam hit to PF05336, DUF718, score 8.9e-27"
FT   CDS             complement(join(307205..307288,307291..308073))
FT                   /GO=" ; GOid=GO:0009085; ; ; ; ; date=20071121"
FT                   /class="3.1.13"
FT                   /colour=7
FT                   /locus_tag="ps_SGL0103c"
FT                   /ortholog="GeneDB_styphimuriumDT104:SDT3511"
FT                   /ortholog="GeneDB_senteritidisPT4:SEN3356"
FT                   /ortholog="GeneDB_ecarotovora_atroseptica:ECA3763"
FT                   /product="putative dihydrodipicolinate synthetase"
FT                   /status=" ; evidence=IEA;
FT                   db_xref=styphimuriumDT104:SDT3511; date=20071121;
FT                   method=automatic:reciprocal fasta"
FT                   /pseudo
FT   misc_feature    complement(join(307208..307288,307291..308073))
FT                   /colour=9
FT                   /domain="HMMPfam:PF00701;DHDPS;6e-62;codon 1-288"
FT                   /id="ps_SGL0103c"
FT                   /label=HMMPfam
FT                   /note="HMMPfam hit to PF00701, DHDPS, score 6e-62"
FT   CDS             complement(308158..309006)
FT                   /class="3.4.1"
FT                   /colour=6
FT                   /locus_tag="ps_SGL0104c"
FT                   /ortholog="GeneDB_bpseudomallei:BPSS0791"
FT                   /product="putative amidohydrolase"
FT                   /status=" ; evidence=IEA; db_xref=bpseudomallei:BPSS0791;
FT                   date=20071121; method=automatic:reciprocal fasta"
FT                   /pseudo
FT   misc_feature    complement(308164..309003)
FT                   /colour=9
FT                   /domain="HMMPfam:PF04909;Amidohydro_2;2.1e-10;codon 2-281"
FT                   /id="ps_SGL0104c"
FT                   /label=HMMPfam
FT                   /note="HMMPfam hit to PF04909, Amidohydro_2, score
FT                   2.1e-10"
FT   CDS             complement(309026..310099)
FT                   /class="7.0.0"
FT                   /colour=13
FT                   /db_xref="GOA:Q2NWM9"
FT                   /db_xref="InterPro:IPR000683"
FT                   /db_xref="InterPro:IPR004104"
FT                   /db_xref="UniProtKB/TrEMBL:Q2NWM9"
FT                   /locus_tag="SG0171"
FT                   /ortholog="GeneDB_ypestis:YPO3618"
FT                   /product="putative oxidoreductase"
FT                   /status=" ; evidence=IEA; db_xref=ypestis:YPO3618;
FT                   date=20071121; method=automatic:reciprocal fasta"
FT   misc_feature    complement(309344..309664)
FT                   /colour=9
FT                   /domain="HMMPfam:PF02894;GFO_IDH_MocA_C;0.052;codon
FT                   146-252"
FT                   /id="SG0171"
FT                   /label=HMMPfam
FT                   /note="HMMPfam hit to PF02894, GFO_IDH_MocA_C, score
FT                   0.052"
FT   misc_feature    complement(309698..310060)
FT                   /colour=9
FT                   /domain="HMMPfam:PF01408;GFO_IDH_MocA;2.1e-14;codon
FT                   14-134"
FT                   /id="SG0171"
FT                   /label=HMMPfam
FT                   /note="HMMPfam hit to PF01408, GFO_IDH_MocA, score
FT                   2.1e-14"
FT   CDS             complement(310419..310898)
FT                   /locus_tag="ps_SGL0105c"
FT                   /pseudo
FT                   /product="putative L-rhamnose:proton symporter"
FT                   /class="1.5.3"
FT                   /colour=3
FT   CDS             join(311404..311574,311577..311966)
FT                   /locus_tag="ps_SGL0106"
FT                   /pseudo
FT                   /product="putative conserved hypothetical protein"
FT                   /class="0.0.2"
FT                   /colour=10
FT   CDS             311978..312904
FT                   /colour=13
FT                   /db_xref="GOA:Q2NWM8"
FT                   /db_xref="InterPro:IPR003673"
FT                   /db_xref="UniProtKB/TrEMBL:Q2NWM8"
FT                   /locus_tag="SG0172"
FT                   /product="putative CAIB/BAIF family protein"
FT                   /status=" ; evidence=IEA; db_xref=bcenocepacia:CAL0719;
FT                   date=20071121; method=automatic:top fasta hit"
FT                   /class="7.0.0"
FT   misc_feature    312188..312763
FT                   /colour=9
FT                   /domain="HMMPfam:PF02515;CoA_transf_3;5.6e-41;codon
FT                   71-262"
FT                   /id="SG0172"
FT                   /label=HMMPfam
FT                   /note="HMMPfam hit to PF02515, CoA_transf_3, score
FT                   5.6e-41"
FT   CDS             join(313132..313197,313202..313795,313798..313854,313857..314180)
FT                   /class="7.0.0"
FT                   /colour=13
FT                   /locus_tag="ps_SGL0107"
FT                   /ortholog="GeneDB_bpseudomallei:BPSL0422"
FT                   /ortholog="GeneDB_bbronchiseptica:BB2369"
FT                   /ortholog="GeneDB_bparapertussis:BPP1304"
FT                   /ortholog="GeneDB_rleguminosarum:RL110024"
FT                   /product="CAIB/BAIF family protein"
FT                   /status=" ; evidence=IEA; db_xref=bpseudomallei:BPSL0422;
FT                   date=20071121; method=automatic:reciprocal fasta"
FT                   /pseudo
FT   misc_feature    313334..313741
FT                   /colour=9
FT                   /domain="HMMPfam:PF02515;CoA_transf_3;9.6e-38;codon
FT                   67-202"
FT                   /id="ps_SGL0107"
FT                   /label=HMMPfam
FT                   /note="HMMPfam hit to PF02515, CoA_transf_3, score
FT                   9.6e-38"
FT   CDS             complement(join(314339..314518,314527..314952))
FT                   /locus_tag="ps_SGL0108"
FT                   /product="putative lclR-family transcriptional regulator"
FT                   /class="6.3.4"
FT                   /colour=9
FT                   /pseudo
FT   CDS             complement(314962..315669)
FT                   /colour=9
FT                   /db_xref="GOA:Q2NWM7"
FT                   /db_xref="InterPro:IPR000524"
FT                   /db_xref="InterPro:IPR011991"
FT                   /db_xref="UniProtKB/TrEMBL:Q2NWM7"
FT                   /locus_tag="SG0173"
FT                   /product="putative GntR-family transcriptional regulator"
FT                   /status=" ; evidence=IEA; db_xref=cdifficile:CD1169;
FT                   date=20071121; method=automatic:top fasta hit"
FT                   /class="6.3.3"
FT   misc_feature    complement(315448..315639)
FT                   /colour=9
FT                   /domain="HMMPfam:PF00392;GntR;2.8e-19;codon 11-74"
FT                   /id="SG0173"
FT                   /label=HMMPfam
FT                   /note="HMMPfam hit to PF00392, GntR, score 2.8e-19"
FT   CDS             join(315890..315961,315963..316094)
FT                   /colour=0
FT                   /locus_tag="ps_SGL0109"
FT                   /product="putative osmotically inducible protein C"
FT                   /status=" ; evidence=IEA; db_xref=senteritidisPT4:SEN1492;
FT                   date=20071121; method=automatic:top fasta hit"
FT                   /pseudo
FT                   /class="1.6.2"
FT   misc_feature    join(315947..315961,315963..316088)
FT                   /colour=9
FT                   /domain="HMMPfam:PF02566;OsmC;8.3e-10;codon 20-66"
FT                   /id="ps_SGL0109"
FT                   /label=HMMPfam
FT                   /note="HMMPfam hit to PF02566, OsmC, score 8.3e-10"
FT   repeat_unit     complement(316115..316619)
FT                   /rpt_family="ISSgl1partial"
FT                   /rpt_type=Insertion_Sequence
FT   CDS             complement(316120..316584)
FT                   /locus_tag="ps_SGL0110c"
FT                   /pseudo
FT                   /product="putative transposase"
FT                   /class="5.1.4"
FT                   /colour=12
FT   CDS             316626..316856
FT                   /colour=3
FT                   /locus_tag="ps_SGL0111"
FT                   /product="putative membrane protein"
FT                   /status=" ; evidence=IEA; db_xref=senteritidisPT4:SEN0777;
FT                   date=20071121; method=automatic:top fasta hit"
FT                   /pseudo
FT                   /class="4.1.1"
FT   misc_feature    316662..316856
FT                   /colour=9
FT                   /domain="HMMPfam:PF00892;DUF6;1e-06;codon 13-77"
FT                   /id="ps_SGL0111"
FT                   /label=HMMPfam
FT                   /note="HMMPfam hit to PF00892, DUF6, score 1e-06"
FT   CDS             317677..319107
FT                   /class="1.5.1"
FT                   /colour=3
FT                   /db_xref="GOA:Q2NWM6"
FT                   /db_xref="InterPro:IPR002293"
FT                   /db_xref="InterPro:IPR004841"
FT                   /db_xref="UniProtKB/TrEMBL:Q2NWM6"
FT                   /locus_tag="SG0174"
FT                   /ortholog="GeneDB_bpseudomallei:BPSL3065"
FT                   /ortholog="GeneDB_bcenocepacia:CAL0385"
FT                   /ortholog="GeneDB_styphimuriumDT104:SDT2791"
FT                   /ortholog="GeneDB_senteritidisPT4:SEN2637"
FT                   /ortholog="GeneDB_sbongori:SBG2418"
FT                   /ortholog="GeneDB_styphi:STY2913"
FT                   /ortholog="GeneDB_mtuberculosis:Rv0522"
FT                   /ortholog="GeneDB_mbovis:Mb0535"
FT                   /ortholog="GeneDB_cdiphtheriae:DIP0980"
FT                   /product="putative amino acid permease"
FT                   /status=" ; evidence=IEA; db_xref=bpseudomallei:BPSL3065;
FT                   date=20071121; method=automatic:reciprocal fasta"
FT   misc_feature    317737..318939
FT                   /colour=9
FT                   /domain="HMMPfam:PF00324;AA_permease;7.9e-121;codon
FT                   21-421"
FT                   /id="SG0174"
FT                   /label=HMMPfam
FT                   /note="HMMPfam hit to PF00324, AA_permease, score
FT                   7.9e-121"
FT   CDS             319421..320692
FT                   /EC_number="1.4.1.3"
FT                   /GO=" ; GOid=GO:0006537; ; ; ; ; date=20071121"
FT                   /class="3.1.7"
FT                   /colour=7
FT                   /db_xref="GOA:Q2NWM5"
FT                   /db_xref="InterPro:IPR006095"
FT                   /db_xref="InterPro:IPR006096"
FT                   /db_xref="InterPro:IPR006097"
FT                   /db_xref="InterPro:IPR014362"
FT                   /db_xref="UniProtKB/TrEMBL:Q2NWM5"
FT                   /db_xref="EC:1.4.1.3"
FT                   /locus_tag="SG0175"
FT                   /ortholog="GeneDB_smarcescens:SMA1737"
FT                   /ortholog="GeneDB_senteritidisPT4:SEN1242"
FT                   /ortholog="GeneDB_styphimuriumDT104:SDT1760"
FT                   /ortholog="GeneDB_styphi:STY1922"
FT                   /ortholog="GeneDB_sbongori:SBG1654"
FT                   /ortholog="GeneDB_bpertussis:BP1857"
FT                   /ortholog="GeneDB_bparapertussis:BPP1568"
FT                   /ortholog="GeneDB_bbronchiseptica:BB2646"
FT                   /ortholog="GeneDB_bcenocepacia:CAL3359"
FT                   /ortholog="GeneDB_bpseudomallei:BPSL2925"
FT                   /ortholog="GeneDB_bavium:BAV1836"
FT                   /ortholog="GeneDB_cdifficile:CD0179"
FT                   /ortholog="GeneDB_saureusMSSA476:SAS0828"
FT                   /ortholog="GeneDB_saureusMRSA252:SAR0920"
FT                   /ortholog="GeneDB_nmeningitidis_serogroupC_strainFAM18:NM
FT                   C1413"
FT                   /ortholog="GeneDB_nmeningitidis_serogroupA_strainZ2491:NM
FT                   A1687"
FT                   /ortholog="GeneDB_cdiphtheriae:DIP1547"
FT                   /ortholog="GeneDB_bfragilisNCTC9343:BF3409"
FT                   /ortholog="GeneDB_yenterocolitica:YE4051"
FT                   /ortholog="GeneDB_ecarotovora_atroseptica:ECA0051"
FT                   /ortholog="GeneDB_ypestis:YPO3971"
FT                   /product="glutamate dehydrogenase"
FT                   /status=" ; evidence=IEA; db_xref=smarcescens:SMA1737;
FT                   date=20071121; method=automatic:reciprocal fasta"
FT   misc_feature    319544..319936
FT                   /colour=9
FT                   /domain="HMMPfam:PF02812;ELFV_dehydrog_N;2.1e-69;codon
FT                   42-172"
FT                   /id="SG0175"
FT                   /label=HMMPfam
FT                   /note="HMMPfam hit to PF02812, ELFV_dehydrog_N, score
FT                   2.1e-69"
FT   misc_feature    319982..320680
FT                   /colour=9
FT                   /domain="HMMPfam:PF00208;ELFV_dehydrog;1e-104;codon
FT                   188-420"
FT                   /id="SG0175"
FT                   /label=HMMPfam
FT                   /note="HMMPfam hit to PF00208, ELFV_dehydrog, score
FT                   1e-104"
FT   CDS             complement(join(320972..321370,321384..321920,321920..322435))
FT                   /colour=6
FT                   /locus_tag="ps_SGL0112c"
FT                   /product="putative Periplasmic trehalase precursor"
FT                   /status=" ; evidence=IEA; db_xref=senteritidisPT4:SEN1241;
FT                   date=20071121; method=automatic:top fasta hit"
FT                   /pseudo
FT                   /class="3.4.3"
FT   misc_feature    complement(320972..321355)
FT                   /colour=9
FT                   /domain="HMMPfam:PF01204;Trehalase;5.2e-43;codon 6-133"
FT                   /id="ps_SGL0112c"
FT                   /label=HMMPfam
FT                   /note="HMMPfam hit to PF01204, Trehalase, score 5.2e-43"
FT   CDS             join(325396..325914,325916..326062,326068..326214,326219..326392,326394..327326,327329..327970)
FT                   /GO=" ; GOid=GO:0009405; ; ; ; ; date=20071121"
FT                   /class="1.5.2"
FT                   /colour=3
FT                   /locus_tag="ps_SGL0113"
FT                   /ortholog="GeneDB_yenterocolitica:YE2585"
FT                   /ortholog="GeneDB_smarcescens:SMA2321"
FT                   /ortholog="GeneDB_ecarotovora_atroseptica:ECA0435"
FT                   /ortholog="GeneDB_ypestis:YPO1661"
FT                   /ortholog="GeneDB_senteritidisPT4:SEN3585"
FT                   /ortholog="GeneDB_styphimuriumDT104:SDT3743"
FT                   /ortholog="GeneDB_sbongori:SBG3334"
FT                   /ortholog="GeneDB_styphi:STY4023"
FT                   /ortholog="GeneDB_bcenocepacia:CAM1745"
FT                   /ortholog="GeneDB_bpseudomallei:BPSS0973"
FT                   /ortholog="GeneDB_bfragilisNCTC9343:BF0170"
FT                   /ortholog="GeneDB_bbronchiseptica:BB1100"
FT                   /ortholog="GeneDB_bavium:BAV2768"
FT                   /ortholog="GeneDB_cdifficile:CD3373"
FT                   /primary_name="mgtB"
FT                   /product="Mg(2+) transport ATPase protein B"
FT                   /status=" ; evidence=IEA; db_xref=yenterocolitica:YE2585;
FT                   date=20071121; method=automatic:reciprocal fasta"
FT                   /pseudo
FT                   /note="Best Hit on Y.enterocolitica, classified as 5.1.5
FT                   col 0 (pathogenicity island related function)"
FT   misc_feature    325396..325572
FT                   /colour=9
FT                   /domain="HMMPfam:PF00690;Cation_ATPase_N;2e-11;codon 1-59"
FT                   /id="ps_SGL0113"
FT                   /label=HMMPfam
FT                   /note="HMMPfam hit to PF00690, Cation_ATPase_N, score
FT                   2e-11"
FT   misc_feature    join(325621..325914,325916..326062,326068..326214,326219..326362)
FT                   /colour=9
FT                   /domain="HMMPfam:PF00122;E1-E2_ATPase;5.1e-53;codon
FT                   76-319"
FT                   /id="ps_SGL0113"
FT                   /label=HMMPfam
FT                   /note="HMMPfam hit to PF00122, E1-E2_ATPase, score
FT                   5.1e-53"
FT   misc_feature    326763..327266
FT                   /colour=9
FT                   /domain="HMMPfam:PF00702;Hydrolase;3.4e-15;codon 453-620"
FT                   /id="ps_SGL0113"
FT                   /label=HMMPfam
FT                   /note="HMMPfam hit to PF00702, Hydrolase, score 3.4e-15"
FT   CDS             complement(328359..329042)
FT                   /colour=9
FT                   /locus_tag="ps_SGL0114c"
FT                   /product="putative xylose operon regulatory protein; araC
FT                   family"
FT                   /status=" ; evidence=IEA;
FT                   db_xref=ecarotovora_atroseptica:ECA0101; date=20071121;
FT                   method=automatic:top fasta hit"
FT                   /pseudo
FT                   /class="6.3.2"
FT                   /primary_name="xlyR"
FT   misc_feature    complement(328359..328490)
FT                   /colour=9
FT                   /domain="HMMPfam:PF00165;HTH_AraC;1.2e-09;codon 185-228"
FT                   /id="ps_SGL0114c"
FT                   /label=HMMPfam
FT                   /note="HMMPfam hit to PF00165, HTH_AraC, score 1.2e-09"
FT   misc_feature    complement(328506..328646)
FT                   /colour=9
FT                   /domain="HMMPfam:PF00165;HTH_AraC;2.1e-06;codon 133-179"
FT                   /id="ps_SGL0114c"
FT                   /label=HMMPfam
FT                   /note="HMMPfam hit to PF00165, HTH_AraC, score 2.1e-06"
FT   CDS             complement(join(329046..329195,329200..329364,329367..329765))
FT                   /colour=6
FT                   /locus_tag="ps_SGL0115c"
FT                   /product="putative D-xylose isomerase"
FT                   /status=" ; evidence=IEA;
FT                   db_xref=ecarotovora_atroseptica:ECA0097; date=20071121;
FT                   method=automatic:top fasta hit"
FT                   /pseudo
FT                   /class="3.4.3"
FT                   /primary_name="xlyA"
FT   CDS             330237..330944
FT                   /colour=3
FT                   /db_xref="UniProtKB/TrEMBL:Q2NWM4"
FT                   /locus_tag="SG0176"
FT                   /product="putative sugar-binding periplasmic protein"
FT                   /status=" ; evidence=IEA; db_xref=yenterocolitica:YE4121;
FT                   date=20071121; method=automatic:top fasta hit"
FT                   /class="1.5.3"
FT   misc_feature    330237..331225
FT                   /label=Ancestral_Gene
FT                   /note="Putative ancestral gene include SG0176 (71,56% of
FT                   ancestral gene)"
FT   CDS             join(331269..331484,331490..332083,332089..332412)
FT                   /colour=3
FT                   /locus_tag="ps_SGL0116"
FT                   /product="putative D-xylose transport ATP-binding protein"
FT                   /status=" ; evidence=IEA;
FT                   db_xref=ecarotovora_atroseptica:ECA0099; date=20071121;
FT                   method=automatic:top fasta hit"
FT                   /pseudo
FT                   /class="1.5.3"
FT                   /primary_name="xylG"
FT   misc_feature    join(331269..331484,331490..331774)
FT                   /colour=9
FT                   /domain="HMMPfam:PF00005;ABC_tran;4.2e-40;codon 1-167"
FT                   /id="ps_SGL0116"
FT                   /label=HMMPfam
FT                   /note="HMMPfam hit to PF00005, ABC_tran, score 4.2e-40"
FT   CDS             join(332445..332840,332845..332997)
FT                   /colour=9
FT                   /locus_tag="ps_SGL0117"
FT                   /product="putative DeoR-family trancriptional regulator"
FT                   /status=" ; evidence=IEA; db_xref=smarcescens:SMA1823;
FT                   date=20071121; method=automatic:top fasta hit"
FT                   /pseudo
FT                   /class="6.3.10"
FT   misc_feature    join(332466..332840,332845..332937)
FT                   /colour=9
FT                   /domain="HMMPfam:PF00455;DeoR;3.4e-39;codon 8-163"
FT                   /id="ps_SGL0117"
FT                   /label=HMMPfam
FT                   /note="HMMPfam hit to PF00455, DeoR, score 3.4e-39"
FT   CDS             333031..333987
FT                   /colour=6
FT                   /db_xref="GOA:Q2NWM3"
FT                   /db_xref="HSSP:P37191"
FT                   /db_xref="InterPro:IPR012062"
FT                   /db_xref="UniProtKB/TrEMBL:Q2NWM3"
FT                   /locus_tag="SG0177"
FT                   /product="putative tagatose 6-phosphate kinase"
FT                   /status=" ; evidence=IEA; db_xref=smarcescens:SMA3241;
FT                   date=20071121; method=automatic:top fasta hit"
FT                   /class="3.4.3"
FT   misc_feature    333031..333960
FT                   /colour=9
FT                   /domain="HMMPfam:PF08013;Tagatose_6_P_K;8.7e-131;codon
FT                   1-310"
FT                   /id="SG0177"
FT                   /label=HMMPfam
FT                   /note="HMMPfam hit to PF08013, Tagatose_6_P_K, score
FT                   8.7e-131"
FT   misc_feature    333031..334292
FT                   /label=Ancestral_Gene
FT                   /note="Putative ancestral gene include SG0177 (71,56% of
FT                   ancestral gene)"
FT   CDS             334454..335407
FT                   /class="3.4.3"
FT                   /colour=6
FT                   /locus_tag="ps_SGL0118"
FT                   /ortholog="GeneDB_smarcescens:SMA1824"
FT                   /ortholog="GeneDB_bcenocepacia:CAS0465"
FT                   /ortholog="GeneDB_ypestis:YPO0833"
FT                   /ortholog="GeneDB_spyogenes:SpyM51259"
FT                   /ortholog="GeneDB_cdifficile:CD3449"
FT                   /primary_name="agaS"
FT                   /product="putative tagatose-6-phosphate ketose/aldose
FT                   isomerase"
FT                   /status=" ; evidence=IEA; db_xref=smarcescens:SMA1824;
FT                   date=20071121; method=automatic:reciprocal fasta"
FT                   /pseudo
FT   misc_feature    334466..334702
FT                   /colour=9
FT                   /domain="HMMPfam:PF01380;SIS;2.2e-08;codon 5-83"
FT                   /id="ps_SGL0118"
FT                   /label=HMMPfam
FT                   /note="HMMPfam hit to PF01380, SIS, score 2.2e-08"
FT   misc_feature    335461..335814
FT                   /colour=9
FT                   /domain="HMMPfam:PF01116;F_bP_aldolase;3.8e-42;codon
FT                   1-118"
FT                   /id="ps_SGL0119"
FT                   /label=HMMPfam
FT                   /note="HMMPfam hit to PF01116, F_bP_aldolase, score
FT                   3.8e-42"
FT   CDS             join(335464..335814,335817..336260)
FT                   /EC_number="4.1.2.-"
FT                   /class="3.4.3"
FT                   /colour=6
FT                   /db_xref="EC:4.1.2.-"
FT                   /locus_tag="ps_SGL0119"
FT                   /ortholog="GeneDB_smarcescens:SMA1825"
FT                   /ortholog="GeneDB_styphi:STY3435"
FT                   /ortholog="GeneDB_styphimuriumDT104:SDT3244"
FT                   /ortholog="GeneDB_ypestis:YPO0844"
FT                   /ortholog="GeneDB_sbongori:SBG2887"
FT                   /ortholog="GeneDB_senteritidisPT4:SEN3091"
FT                   /ortholog="GeneDB_cdifficile:CD3074"
FT                   /ortholog="GeneDB_saureusMSSA476:SAS2028"
FT                   /ortholog="GeneDB_saureusMRSA252:SAR2213"
FT                   /ortholog="GeneDB_bfragilisNCTC9343:BF3138"
FT                   /ortholog="GeneDB_bavium:BAV0889"
FT                   /ortholog="GeneDB_bparapertussis:BPP1192"
FT                   /ortholog="GeneDB_bpertussis:BP1519"
FT                   /ortholog="GeneDB_bbronchiseptica:BB1408"
FT                   /ortholog="GeneDB_ecarotovora_atroseptica:ECA0338"
FT                   /ortholog="GeneDB_bcenocepacia:CAL2839"
FT                   /ortholog="GeneDB_bpseudomallei:BPSL0798"
FT                   /ortholog="GeneDB_spyogenes:SpyM50246"
FT                   /ortholog="GeneDB_nmeningitidis_serogroupA_strainZ2491:NM
FT                   A0587"
FT                   /ortholog="GeneDB_nmeningitidis_serogroupC_strainFAM18:NM
FT                   C0350"
FT                   /ortholog="GeneDB_rleguminosarum:RL120196"
FT                   /primary_name="gatY"
FT                   /product="tagatose-1,6-bisphosphate aldolase"
FT                   /status=" ; evidence=IEA; db_xref=smarcescens:SMA1825;
FT                   date=20071121; method=automatic:reciprocal fasta"
FT                   /pseudo
FT   misc_feature    join(335464..335814,335817..336260)
FT                   /colour=9
FT                   /domain="HMMPfam:PF01116;F_bP_aldolase;1.2e-104;codon
FT                   1-265"
FT                   /id="ps_SGL0119"
FT                   /label=HMMPfam
FT                   /note="HMMPfam hit to PF01116, F_bP_aldolase, score
FT                   1.2e-104"
FT   misc_feature    335817..336287
FT                   /colour=9
FT                   /domain="HMMPfam:PF01116;F_bP_aldolase;2.5e-13;codon
FT                   1-157"
FT                   /id="ps_SGL0119"
FT                   /label=HMMPfam
FT                   /note="HMMPfam hit to PF01116, F_bP_aldolase, score
FT                   2.5e-13"
FT   CDS             join(336556..336798,336803..336820,336825..337031,337034..337474)
FT                   /colour=3
FT                   /locus_tag="ps_SGL0120"
FT                   /product="putative ABC transporter"
FT                   /status=" ; evidence=IEA; db_xref=bcenocepacia:CAS0081;
FT                   date=20071121; method=automatic:top fasta hit"
FT                   /pseudo
FT                   /class="1.5.5"
FT   CDS             join(337666..338079,338082..338327)
FT                   /locus_tag="ps_SGL0121"
FT                   /product="putative carbonic anhydrase"
FT                   /class="7.0.0"
FT                   /colour=13
FT                   /pseudo
FT   misc_feature    337876..338064
FT                   /colour=9
FT                   /domain="HMMPfam:PF00484;Pro_CA;0.00012;codon 1-63"
FT                   /id="ps_SGL0121"
FT                   /label=HMMPfam
FT                   /note="HMMPfam hit to PF00484, Pro_CA, score 0.00012"
FT   CDS             join(338448..338717,338723..338920,338922..339449)
FT                   /class="0.0.2"
FT                   /colour=10
FT                   /locus_tag="ps_SGL0122"
FT                   /ortholog="GeneDB_bcenocepacia:CAL2618"
FT                   /ortholog="GeneDB_bpseudomallei:BPSL1025"
FT                   /ortholog="GeneDB_bbronchiseptica:BB3581"
FT                   /ortholog="GeneDB_bpertussis:BP1744"
FT                   /ortholog="GeneDB_bparapertussis:BPP3180"
FT                   /ortholog="GeneDB_bavium:BAV1236"
FT                   /product="conserved hypothetical protein"
FT                   /status=" ; evidence=IEA; db_xref=bcenocepacia:CAL2618;
FT                   date=20071121; method=automatic:reciprocal fasta"
FT                   /pseudo
FT   misc_feature    join(338448..338717,338723..338920,338922..339443)
FT                   /colour=9
FT                   /domain="HMMPfam:PF04339;DUF482;1e-138;codon 1-330"
FT                   /id="ps_SGL0122"
FT                   /label=HMMPfam
FT                   /note="HMMPfam hit to PF04339, DUF482, score 1e-138"
FT   CDS             complement(339582..340286)
FT                   /class="6.3.10"
FT                   /colour=9
FT                   /db_xref="GOA:Q2NWM2"
FT                   /db_xref="InterPro:IPR000524"
FT                   /db_xref="InterPro:IPR001034"
FT                   /db_xref="InterPro:IPR014036"
FT                   /db_xref="UniProtKB/TrEMBL:Q2NWM2"
FT                   /locus_tag="SG0178"
FT                   /ortholog="GeneDB_styphimuriumDT104:SDT2973"
FT                   /ortholog="GeneDB_styphi:STY3119"
FT                   /ortholog="GeneDB_senteritidisPT4:SEN2823"
FT                   /ortholog="GeneDB_ypestis:YPO3327"
FT                   /ortholog="GeneDB_smarcescens:SMA3297"
FT                   /ortholog="GeneDB_sbongori:SBG1144"
FT                   /primary_name="fucR"
FT                   /product="l-fucose operon activator"
FT                   /status=" ; evidence=IEA;
FT                   db_xref=styphimuriumDT104:SDT2973; date=20071121;
FT                   method=automatic:reciprocal fasta"
FT   misc_feature    complement(339591..340058)
FT                   /colour=9
FT                   /domain="HMMPfam:PF00455;DeoR;5.6e-53;codon 77-232"
FT                   /id="SG0178"
FT                   /label=HMMPfam
FT                   /note="HMMPfam hit to PF00455, DeoR, score 5.6e-53"
FT   misc_feature    complement(340119..340274)
FT                   /colour=9
FT                   /domain="HMMPfam:PF08220;HTH_DeoR;7.2e-19;codon 5-56"
FT                   /id="SG0178"
FT                   /label=HMMPfam
FT                   /note="HMMPfam hit to PF08220, HTH_DeoR, score 7.2e-19"
FT   CDS             complement(340337..340759)
FT                   /class="3.4.3"
FT                   /colour=6
FT                   /db_xref="GOA:Q2NWM1"
FT                   /db_xref="InterPro:IPR007721"
FT                   /db_xref="UniProtKB/TrEMBL:Q2NWM1"
FT                   /locus_tag="SG0179"
FT                   /ortholog="GeneDB_styphi:STY3118"
FT                   /ortholog="GeneDB_senteritidisPT4:SEN2822"
FT                   /ortholog="GeneDB_styphimuriumDT104:SDT2972"
FT                   /ortholog="GeneDB_bcenocepacia:CAM2509"
FT                   /ortholog="GeneDB_rleguminosarum:RL80090"
FT                   /primary_name="fucU"
FT                   /product="fuscose operon fucU protein"
FT                   /status=" ; evidence=IEA; db_xref=styphi:STY3118;
FT                   date=20071121; method=automatic:reciprocal fasta"
FT   misc_feature    complement(340340..340753)
FT                   /colour=9
FT                   /domain="HMMPfam:PF05025;RbsD_FucU;5.8e-36;codon 3-140"
FT                   /id="SG0179"
FT                   /label=HMMPfam
FT                   /note="HMMPfam hit to PF05025, RbsD_FucU, score 5.8e-36"
FT   CDS             complement(340761..342224)
FT                   /class="3.4.3"
FT                   /colour=6
FT                   /db_xref="GOA:Q2NWM0"
FT                   /db_xref="InterPro:IPR000577"
FT                   /db_xref="InterPro:IPR013450"
FT                   /db_xref="UniProtKB/TrEMBL:Q2NWM0"
FT                   /locus_tag="SG0180"
FT                   /ortholog="GeneDB_styphimuriumDT104:SDT2971"
FT                   /ortholog="GeneDB_styphi:STY3117"
FT                   /ortholog="GeneDB_senteritidisPT4:SEN2821"
FT                   /primary_name="fucK"
FT                   /product="L-fuculose kinase"
FT                   /status=" ; evidence=IEA;
FT                   db_xref=styphimuriumDT104:SDT2971; date=20071121;
FT                   method=automatic:reciprocal fasta"
FT   misc_feature    complement(340803..341468)
FT                   /colour=9
FT                   /domain="HMMPfam:PF02782;FGGY_C;1.2e-57;codon 253-474"
FT                   /id="SG0180"
FT                   /label=HMMPfam
FT                   /note="HMMPfam hit to PF02782, FGGY_C, score 1.2e-57"
FT   misc_feature    complement(341478..342212)
FT                   /colour=9
FT                   /domain="HMMPfam:PF00370;FGGY_N;3.9e-98;codon 5-249"
FT                   /id="SG0180"
FT                   /label=HMMPfam
FT                   /note="HMMPfam hit to PF00370, FGGY_N, score 3.9e-98"
FT   CDS             complement(342261..344039)
FT                   /class="3.4.3"
FT                   /colour=6
FT                   /db_xref="GOA:Q2NWL9"
FT                   /db_xref="InterPro:IPR004216"
FT                   /db_xref="InterPro:IPR005763"
FT                   /db_xref="InterPro:IPR012888"
FT                   /db_xref="InterPro:IPR012889"
FT                   /db_xref="UniProtKB/TrEMBL:Q2NWL9"
FT                   /locus_tag="SG0181"
FT                   /ortholog="GeneDB_senteritidisPT4:SEN2820"
FT                   /ortholog="GeneDB_styphimuriumDT104:SDT2970"
FT                   /ortholog="GeneDB_styphi:STY3116"
FT                   /ortholog="GeneDB_bfragilisNCTC9343:BF0211"
FT                   /primary_name="fucI"
FT                   /product="L-fuculose isomerase"
FT                   /status=" ; evidence=IEA; db_xref=senteritidisPT4:SEN2820;
FT                   date=20071121; method=automatic:reciprocal fasta"
FT   misc_feature    complement(342375..342971)
FT                   /colour=9
FT                   /domain="HMMPfam:PF02952;Fucose_iso_C;1.3e-103;codon
FT                   357-555"
FT                   /id="SG0181"
FT                   /label=HMMPfam
FT                   /note="HMMPfam hit to PF02952, Fucose_iso_C, score
FT                   1.3e-103"
FT   misc_feature    complement(342972..343514)
FT                   /colour=9
FT                   /domain="HMMPfam:PF07882;Fucose_iso_N2;1.6e-110;codon
FT                   176-356"
FT                   /id="SG0181"
FT                   /label=HMMPfam
FT                   /note="HMMPfam hit to PF07882, Fucose_iso_N2, score
FT                   1.6e-110"
FT   misc_feature    complement(343515..344027)
FT                   /colour=9
FT                   /domain="HMMPfam:PF07881;Fucose_iso_N1;5.8e-112;codon
FT                   5-175"
FT                   /id="SG0181"
FT                   /label=HMMPfam
FT                   /note="HMMPfam hit to PF07881, Fucose_iso_N1, score
FT                   5.8e-112"
FT   CDS             complement(344062..345390)
FT                   /class="1.5.3"
FT                   /colour=3
FT                   /db_xref="InterPro:IPR005275"
FT                   /db_xref="InterPro:IPR011701"
FT                   /db_xref="UniProtKB/TrEMBL:Q2NWL8"
FT                   /locus_tag="SG0182"
FT                   /ortholog="GeneDB_styphimuriumDT104:SDT2969"
[truncated: 9,048,166 more chars]
