# Supplementary material for: Mobile genetic element proliferation and gene inactivation impact over the genome structure and metabolic capabilities of Sodalis glossinidius, the secondary endosymbiont of tsetse flies
Source: BMC Genomics. 2010 Jul 22;11:449. doi: 10.1186/1471-2164-11-449 (PMC3091646; doi:10.1186/1471-2164-11-449)
Supplement: Additional file 2 — Putative CDSs including an originally annotated gene and a re-annotated pseudogene. The coordinates corresponds to the combined limits of the gene and pseudogene corresponding to each putative CDS. "Coverage" columns show the percentage of the putative CDS represented by the originally annotated gene and the adjacent pseudogene together with the name of the originally annotated gene. "Relative position" columns represents the relative position of gene and pseudogene in the putative CDS (5P representing the 5' end of the putative CDS and 3P representing the 3' end of the putative CDS). Putative CDS with coordinates 2812192-2814586 includes one gene and two pseudogenes. [file 1471-2164-11-449-S2.XLS]

## Sheet: Suppl_Table1 Genes_Pseudogenes
Start	End	Coverage gene	Coverage pseudogene	Relative position gene	Relative position pseudogene
7385	8085	77,43 [SG0005]	21.86	5P	3P
12873	13782	62,27 [SG0007]	36.85	5P	3P
25779	26484	71,34 [SG0013]	27.94	5P	3P
34679	35275	70,30 [SG0018]	29.03	5P	3P
84022	84642	50,65 [SG0065]	48.55	5P	3P
107125	108006	61,52 [SG0070]	35.98	5P	3P
110783	111648	52,25 [SG0072]	24.51	3P	5P
226042	227157	74,98 [SG0136]	24.93	5P	3P
250996	252626	59,57 [SG0146]	40.25	5P	3P
285356	286690	84,93 [SG0161]	14.69	5P	3P
291182	292593	65,84 [SG0164]	33.88	5P	3P
298322	299255	64,52 [SG0168]	34.94	3P	5P
330237	331225	71,56 [SG0176]	26.01	5P	3P
333031	334292	75,81 [SG0177]	23.71	5P	3P
349645	350318	78,31 [SG0184]	21.25	5P	3P
370440	371088	69,75 [SG0193]	25.31	5P	3P
405464	406077	84,01 [SG0221]	15.01	5P	3P
406079	406835	77,25 [SG0222]	22.09	5P	3P
412424	413305	58,80 [SG0228]	40.64	5P	3P
421077	421832	66,23 [SG0233]	33.64	5P	3P
422776	423314	55,02 [SG0234]	44.42	5P	3P
502138	502881	74,97 [SG0278]	24.9	5P	3P
507110	507984	53,78 [SG0283]	46.11	5P	3P
515702	516794	75,73 [SG0288]	20.33	5P	3P
518899	519520	64,57 [SG0289]	34.62	5P	3P
530537	531516	85,39 [SG0294]	14.3	3P	5P
531747	532083	63,99 [SG0295]	35.42	5P	3P
539482	541156	63,74 [SG0298]	36.2	3P	5P
549021	550443	71,24 [SG0303]	28.69	5P	3P
569107	569703	53,69 [SG0317]	45.47	5P	3P
600363	601154	61,69 [SG0329]	21.49	5P	3P
658320	659208	79,62 [SG0365]	20.05	5P	3P
688981	689486	65,15 [SG0388]	34.85	5P	3P
702439	703010	75,48 [SG0397]	24.52	5P	3P
828116	828972	71,73 [SG0476]	26.99	5P	3P
848634	849465	74,97 [SG0491]	24.43	5P	3P
859880	860610	63,56 [SG0497]	30.68	3P	5P
862437	863676	82,00 [SG0498]	17.84	5P	3P
878940	880058	69,95 [SG0506]	29.16	5P	3P
885119	885935	67,52 [SG0507]	28.92	5P	3P
890088	891333	63,29 [SG0509]	36.39	5P	3P
920650	921311	86,08 [SG0533]	13.92	5P	3P
948331	949709	61,32 [SG0550]	38.1	5P	3P
1020876	1021771	66,26 [SG0604]	33.41	5P	3P
1030229	1031161	75,86 [SG0606]	23.61	5P	3P
1041867	1042767	66,56 [SG0615]	33.22	5P	3P
1045458	1046376	75,71 [SG0616]	24.07	5P	3P
1058548	1059839	62,90 [SG0621]	33.62	5P	3P
1084881	1086026	56,24 [SG0633]	43.49	5P	3P
1102502	1103518	76,08 [SG0641]	23.52	5P	3P
1151161	1152396	78,38 [SG0680]	21.21	5P	3P
1248080	1248544	70,26 [SG0747]	28.23	5P	3P
1343100	1343821	41,47 [SG0791]	57.98	5P	3P
1425380	1425924	77,02 [SG0870]	22.43	5P	3P
1450166	1451150	58,13 [SG0891]	41.87	5P	3P
1454945	1456112	57,75 [SG0895]	42.07	5P	3P
1456124	1457158	33,56 [SG0896]	59.38	5P	3P
1499323	1500845	63,40 [SG0918]	36.2	5P	3P
1500864	1502056	56,54 [SG0919]	42.87	5P	3P
1645177	1645943	78,20 [SG1000]	21.41	5P	3P
1685526	1686601	79,72 [SG1019]	20	5P	3P
1700787	1701573	77,74 [SG1029]	17.05	5P	3P
1720096	1720619	62,33 [SG1039]	37.09	5P	3P
1795240	1795682	66,97 [SG1086]	32.58	5P	3P
1796857	1797914	72,85 [SG1087]	26.96	5P	3P
1818747	1819737	63,54 [SG1098]	35.66	5P	3P
1879566	1881282	82,11 [SG1133]	14.98	5P	3P
1909731	1910731	82,40 [SG1148]	17	5P	3P
1930650	1931645	84,92 [SG1156]	14.97	5P	3P
1954808	1955766	48,43 [SG1164]	43.42	5P	3P
2017738	2018624	90,63 [SG1202]	9.03	5P	3P
2034966	2036065	77,16 [SG1210]	22.29	5P	3P
2077831	2079892	66,33 [SG1233]	33.28	5P	3P
2111970	2112890	66,74 [SG1250]	21.74	5P	3P
2201365	2202182	70,75 [SG1322]	28.27	5P	3P
2267712	2268723	52,42 [SG1366]	46.59	5P	3P
2274496	2275060	64,18 [SG1371]	34.4	5P	3P
2304010	2305445	55,33 [SG1389]	44.46	5P	3P
2515312	2516348	87,93 [SG1500]	12.07	5P	3P
2518975	2519618	54,90 [SG1502]	45.1	5P	3P
2593439	2594413	66,74 [SG1531]	24.23	3P	5P
2594526	2595589	60,58 [SG1532]	29.54	5P	3P
2595622	2596830	67,22 [SG1533]	32.7	5P	3P
2603114	2604045	58,22 [SG1534]	28.89	5P	3P
2606955	2607619	76,20 [SG1536]	23.34	5P	3P
2632093	2632750	72,91 [SG1544]	24.96	5P	3P
2639025	2639757	61,75 [SG1547]	37.57	5P	3P
2641464	2642323	70,43 [SG1549]	25.73	5P	3P
2685181	2686871	56,75 [SG1571]	42.96	5P	3P
2764930	2765685	74,17 [SG1611]	25.83	5P	3P
2784290	2785011	71,84 [SG1626]	28.16	5P	3P
2812192	2814586	31,79 [SG1646]	68.21	Central	5P-3P
2816077	2816857	26,79 [SG1648]	68.08	5P	3P
2831106	2832997	88,15 [SG1657]	11.85	5P	3P
2840186	2840670	60,54 [SG1666]	39.46	5P	3P
2854177	2855258	60,13 [SG1674]	39.13	5P	3P
2862883	2863994	60,13 [SG1677]	39.42	5P	3P
2891162	2891971	61,43 [SG1688]	38.44	5P	3P
2900448	2901407	64,03 [SG1695]	35.45	3P	5P
2934432	2935093	77,46 [SG1719]	21.94	5P	3P
2950949	2951755	54,22 [SG1734]	45.29	5P	3P
2951781	2953729	92,97 [SG1735]	7.03	5P	3P
2972136	2973148	61,26 [SG1743]	38.74	5P	3P
3003408	3004623	64,86 [SG1753]	34.73	5P	3P
3017501	3018209	71,47 [SG1762]	28.25	5P	3P
3033124	3034378	62,12 [SG1777]	37.88	5P	3P
3080654	3082545	88,15 [SG1811]	11.85	5P	3P
3110239	3110834	76,97 [SG1833]	22.52	5P	3P
3116017	3116804	68,11 [SG1835]	31.89	5P	3P
3120184	3121572	55,26 [SG1837]	44.67	5P	3P
3121681	3122942	92,47 [SG1838]	7.3	5P	3P
3166539	3167248	81,10 [SG1855]	15.51	5P	3P
3187389	3188303	65,21 [SG1862]	34.79	5P	3P
3195901	3196942	76,27 [SG1864]	19.79	5P	3P
3201035	3202271	67,15 [SG1869]	31.47	5P	3P
3275334	3276505	69,09 [SG1902]	29.29	5P	3P
3277597	3278444	72,85 [SG1903]	26.8	5P	3P
3445796	3446894	79,14 [SG1990]	20.49	3P	5P
3464647	3465416	81,79 [SG2008]	15.08	3P	5P
3488151	3488964	82,16 [SG2025]	17.22	5P	3P
3522234	3522908	71,07 [SG2045]	28.78	5P	3P
3561627	3562487	85,70 [SG2063]	14.19	5P	3P
3575221	3576340	70,42 [SG2070]	29.22	3P	5P
3626562	3627516	61,84 [SG2100]	35.12	3P	5P
3641041	3641900	64,84 [SG2103]	34.81	5P	3P
3641972	3643062	80,28 [SG2104]	19.72	5P	3P
3643473	3644075	77,57 [SG2105]	21.26	5P	3P
3657961	3658368	72,73 [SG2114]	26.29	5P	3P
3660920	3661822	61,42 [SG2118]	31.82	5P	3P
3684993	3685805	59,73 [SG2124]	29.43	5P	3P
3712853	3713516	71,34 [SG2138]	26.55	3P	5P
3714781	3715700	58,32 [SG2140]	41.35	5P	3P
3724817	3725482	74,29 [SG2145]	25.56	5P	3P
3895679	3896150	66,67 [SG2239]	32.27	5P	3P
3933806	3934803	63,09 [SG2282]	35.71	5P	3P
4009805	4010494	61,68 [SG2334]	38.17	5P	3P
4053360	4054257	72,46 [SG2361]	27.31	5P	3P
4062277	4063482	82,82 [SG2365]	17.1	5P	3P
4075916	4076822	61,15 [SG2373]	33.33	5P	3P
4110868	4111593	83,45 [SG2401]	16.41	5P	3P
4145428	4146200	77,20 [SG2420]	22.28	5P	3P
4147133	4147666	67,92 [SG2421]	31.52	5P	3P
