# Supplementary material for: Mobile genetic element proliferation and gene inactivation impact over the genome structure and metabolic capabilities of Sodalis glossinidius, the secondary endosymbiont of tsetse flies
Source: BMC Genomics. 2010 Jul 22;11:449. doi: 10.1186/1471-2164-11-449 (PMC3091646; doi:10.1186/1471-2164-11-449)
Supplement: Additional file 4 — S. glossinidius genome regions corresponding to domains of completely sequenced phage genomes. The coordinates are extracted from whole genome TBLASTX comparisons between S. glossinidius and completely sequenced phage genomes presents in GenBank at May 2008. Length, GC content, total number of CDS, genes and pseudogenes, and the best homologous phage in TBLASTX searches are represented. [file 1471-2164-11-449-S4.XLS]

## Sheet: Suppl_table_2
					CDS
Phage regions	Start	Stop	Length (bp)	%G+C	Total	Genes	Pseudo.	Best homologous phages
1	168823	177292	8469	57.81	8	3	5	Klebsiella phage phiKO2 [NC_005857.1]
2	448798	463188	14390	57.31	13	6	7	Vibrio phage kappa [NC_010275.1]
3	566249	587834	21585	57.99	28	9	19	Enterobacteria phage Mu [NC_000929.1]
4	1192981	1211518	18537	49	21	16	5	Salmonella phage ST64B [NC_004313.1]
5	1377364	1410000	32636	56.27	47	42	5	Burkholderia phage BcepMu [NC_005882.1]
6	1661326	1677343	16017	54.84	19	7	12	Yersinia phage L-413C [NC_004745.1]
7	2011312	2027367	16055	56.62	16	8	8	Yersinia phage L-413C [NC_004745.1]
8	2667966	2682203	14237	58.24	16	6	10	Yersinia phage L-413C [NC_004745.1]
9	1930800	1963872	33072	51.32	28	12	16	Acyrthosiphon pisum bacteriophage APSE-1 [NC_000935.1]
10	1989376	2003483	14107	57.84	10	10	0	Enterobacteria phage epsilon15 [NC_004775.1]
11	1315020	1334014	18994	58.37	11	2	9	Pseudomonas phage D3112 [NC_005178.1]
12	2878251	2893450	15199	57.11	12	6	6	Enterobacteria phage epsilon15 [NC_004775.1]
13	4032451	4048913	16462	48.78	18	8	10	Salmonella phage ST64B [NC_004313.1]
